# Supplementary material for: Study on triaxial compression performance and damage characteristics of fiber-reinforced ecological matrix cementing gangue gypsum fill material
Source: PLoS One. 2024 May 28;19(5):e0299001. doi: 10.1371/journal.pone.0299001 (PMC11132506; doi:10.1371/journal.pone.0299001)
Supplement: S1 File — (ZIP) [file pone.0299001.s001.zip]

Archive with 6 entries (5 files):
- Date/
- Date/EDS.opju
- Date/Effective strength index.opju
- Date/strength.opju
- Date/stress-strain curve.opju
- Date/XRD.opju
