# Supplementary material for: Study on triaxial compression performance and damage characteristics of fiber-reinforced ecological matrix cementing gangue gypsum fill material
Source: PLoS One. 2024 May 28;19(5):e0299001. doi: 10.1371/journal.pone.0299001 (PMC11132506; doi:10.1371/journal.pone.0299001)
Supplement: S2 File — (XLSX) [file pone.0299001.s002.xlsx]

## Sheet: Sheet1
-0.02	0	Ca	22.9
-0.01	0	O	37.4
0	0	Si	9.7
0.01	0	Fe	2.3
0.02	0	Al	8.7
0.03	0	Mg	5.1
0.04	0	Others	13.9
0.05	0
0.06	0
0.07	0
0.08	0
0.09	0
0.1	0
0.11	1
0.12	2
0.13	8
0.14	15
0.15	56
0.16	107
0.17	154
0.18	209
0.19	251
0.2	233
0.21	216
0.22	188
0.23	183
0.24	150
0.25	138
0.26	89
0.27	67
0.28	56
0.29	41
0.3	31
0.31	27
0.32	34
0.33	33
0.34	32
0.35	35
0.36	35
0.37	49
0.38	54
0.39	57
0.4	80
0.41	93
0.42	138
0.43	159
0.44	190
0.45	226
0.46	179
0.47	166
0.48	152
0.49	125
0.5	112
0.51	97
0.52	84
0.53	83
0.54	89
0.55	100
0.56	111
0.57	106
0.58	138
0.59	124
0.6	122
0.61	151
0.62	169
0.63	235
0.64	412
0.65	773
0.66	1297
0.67	2095
0.68	3013
0.69	3735
0.7	4104
0.71	4121
0.72	3500
0.73	2509
0.74	1665
0.75	980
0.76	535
0.77	276
0.78	169
0.79	110
0.8	106
0.81	104
0.82	92
0.83	98
0.84	129
0.85	155
0.86	159
0.87	181
0.88	195
0.89	185
0.9	188
0.91	185
0.92	171
0.93	138
0.94	147
0.95	128
0.96	119
0.97	128
0.98	133
0.99	112
1	114
1.01	135
1.02	145
1.03	149
1.04	143
1.05	143
1.06	161
1.07	156
1.08	149
1.09	159
1.1	170
1.11	178
1.12	188
1.13	162
1.14	193
1.15	218
1.16	270
1.17	309
1.18	353
1.19	481
1.2	601
1.21	667
1.22	738
1.23	716
1.24	670
1.25	597
1.26	474
1.27	378
1.28	316
1.29	281
1.3	241
1.31	230
1.32	230
1.33	255
1.34	265
1.35	305
1.36	372
1.37	478
1.38	669
1.39	951
1.4	1368
1.41	1875
1.42	2187
1.43	2427
1.44	2438
1.45	2251
1.46	1976
1.47	1572
1.48	1149
1.49	833
1.5	596
1.51	427
1.52	357
1.53	321
1.54	307
1.55	256
1.56	267
1.57	318
1.58	361
1.59	446
1.6	645
1.61	978
1.62	1376
1.63	1985
1.64	2726
1.65	3274
1.66	3634
1.67	3933
1.68	3727
1.69	3270
1.7	2754
1.71	2093
1.72	1541
1.73	1058
1.74	781
1.75	592
1.76	491
1.77	376
1.78	345
1.79	317
1.8	320
1.81	315
1.82	324
1.83	356
1.84	483
1.85	627
1.86	899
1.87	1356
1.88	1786
1.89	2423
1.9	2990
1.91	3471
1.92	3804
1.93	3685
1.94	3369
1.95	2921
1.96	2363
1.97	1717
1.98	1240
1.99	886
2	668
2.01	519
2.02	443
2.03	387
2.04	366
2.05	342
2.06	311
2.07	300
2.08	273
2.09	253
2.1	251
2.11	282
2.12	287
2.13	289
2.14	293
2.15	309
2.16	349
2.17	407
2.18	492
2.19	602
2.2	701
2.21	839
2.22	966
2.23	942
2.24	977
2.25	946
2.26	962
2.27	896
2.28	839
2.29	838
2.3	809
2.31	758
2.32	687
2.33	625
2.34	566
2.35	446
2.36	369
2.37	325
2.38	299
2.39	296
2.4	274
2.41	299
2.42	375
2.43	464
2.44	589
2.45	736
2.46	897
2.47	1033
2.48	1117
2.49	1166
2.5	1143
2.51	1090
2.52	1007
2.53	855
2.54	697
2.55	546
2.56	436
2.57	337
2.58	249
2.59	234
2.6	223
2.61	235
2.62	230
2.63	215
2.64	228
2.65	230
2.66	223
2.67	246
2.68	222
2.69	213
2.7	186
2.71	194
2.72	186
2.73	180
2.74	186
2.75	183
2.76	191
2.77	182
2.78	186
2.79	191
2.8	197
2.81	174
2.82	172
2.83	168
2.84	190
2.85	194
2.86	169
2.87	180
2.88	180
2.89	178
2.9	184
2.91	168
2.92	172
2.93	163
2.94	166
2.95	163
2.96	162
2.97	170
2.98	161
2.99	166
3	161
3.01	168
3.02	158
3.03	155
3.04	160
3.05	161
3.06	185
3.07	174
3.08	153
3.09	156
3.1	188
3.11	173
3.12	164
3.13	149
3.14	158
3.15	162
3.16	160
3.17	163
3.18	172
3.19	148
3.2	166
3.21	160
3.22	143
3.23	164
3.24	167
3.25	153
3.26	175
3.27	168
3.28	150
3.29	138
3.3	166
3.31	173
3.32	175
3.33	141
3.34	167
3.35	156
3.36	152
3.37	142
3.38	137
3.39	146
3.4	171
3.41	164
3.42	145
3.43	156
3.44	161
3.45	167
3.46	170
3.47	174
3.48	170
3.49	168
3.5	170
3.51	179
3.52	171
3.53	153
3.54	169
3.55	166
3.56	153
3.57	148
3.58	156
3.59	152
3.6	152
3.61	147
3.62	128
3.63	123
3.64	135
3.65	130
3.66	142
3.67	144
3.68	124
3.69	150
3.7	150
3.71	147
3.72	168
3.73	194
3.74	202
3.75	245
3.76	327
3.77	409
3.78	573
3.79	837
3.8	1216
3.81	1670
3.82	2229
3.83	2764
3.84	3261
3.85	3812
3.86	4332
3.87	4513
3.88	4568
3.89	4361
3.9	3899
3.91	3422
3.92	2884
3.93	2294
3.94	1799
3.95	1319
3.96	921
3.97	660
3.98	487
3.99	315
4	237
4.01	190
4.02	181
4.03	136
4.04	132
4.05	137
4.06	145
4.07	154
4.08	171
4.09	159
4.1	199
4.11	227
4.12	272
4.13	327
4.14	403
4.15	446
4.16	513
4.17	571
4.18	630
4.19	599
4.2	635
4.21	619
4.22	593
4.23	536
4.24	485
4.25	412
4.26	339
4.27	276
4.28	236
4.29	210
4.3	180
4.31	158
4.32	132
4.33	125
4.34	117
4.35	103
4.36	101
4.37	117
4.38	113
4.39	102
4.4	102
4.41	108
4.42	106
4.43	124
4.44	115
4.45	117
4.46	114
4.47	107
4.48	103
4.49	103
4.5	103
4.51	93
4.52	108
4.53	108
4.54	101
4.55	95
4.56	91
4.57	113
4.58	114
4.59	111
4.6	135
4.61	126
4.62	128
4.63	154
4.64	171
4.65	206
4.66	191
4.67	195
4.68	219
4.69	223
4.7	224
4.71	224
4.72	206
4.73	190
4.74	179
4.75	154
4.76	139
4.77	128
4.78	118
4.79	106
4.8	103
4.81	94
4.82	101
4.83	99
4.84	93
4.85	78
4.86	95
4.87	91
4.88	101
4.89	106
4.9	99
4.91	95
4.92	90
4.93	91
4.94	94
4.95	110
4.96	91
4.97	84
4.98	99
4.99	96
5	89
5.01	93
5.02	85
5.03	90
5.04	108
5.05	98
5.06	96
5.07	102
5.08	110
5.09	106
5.1	117
5.11	112
5.12	107
5.13	100
5.14	115
5.15	110
5.16	98
5.17	98
5.18	99
5.19	101
5.2	99
5.21	90
5.22	92
5.23	86
5.24	88
5.25	90
5.26	87
5.27	78
5.28	80
5.29	89
5.3	87
5.31	83
5.32	85
5.33	80
5.34	73
5.35	85
5.36	75
5.37	78
5.38	83
5.39	88
5.4	87
5.41	84
5.42	90
5.43	73
5.44	85
5.45	83
5.46	81
5.47	84
5.48	74
5.49	66
5.5	67
5.51	79
5.52	75
5.53	79
5.54	79
5.55	80
5.56	90
5.57	85
5.58	80
5.59	69
5.6	67
5.61	73
5.62	78
5.63	86
5.64	79
5.65	84
5.66	83
5.67	87
5.68	76
5.69	76
5.7	79
5.71	78
5.72	88
5.73	64
5.74	77
5.75	70
5.76	64
5.77	69
5.78	77
5.79	74
5.8	62
5.81	61
5.82	74
5.83	74
5.84	78
5.85	90
5.86	79
5.87	71
5.88	65
5.89	77
5.9	73
5.91	82
5.92	78
5.93	58
5.94	61
5.95	76
5.96	69
5.97	80
5.98	72
5.99	97
6	86
6.01	72
6.02	77
6.03	86
6.04	85
6.05	73
6.06	89
6.07	81
6.08	89
6.09	90
6.1	88
6.11	87
6.12	82
6.13	85
6.14	78
6.15	75
6.16	80
6.17	79
6.18	79
6.19	68
6.2	81
6.21	78
6.22	62
6.23	69
6.24	68
6.25	72
6.26	58
6.27	51
6.28	64
6.29	63
6.3	54
6.31	66
6.32	67
6.33	64
6.34	63
6.35	56
6.36	62
6.37	65
6.38	60
6.39	61
6.4	62
6.41	60
6.42	54
6.43	63
6.44	64
6.45	75
6.46	87
6.47	94
6.48	86
6.49	110
6.5	101
6.51	107
6.52	123
6.53	135
6.54	150
6.55	181
6.56	174
6.57	167
6.58	173
6.59	187
6.6	178
6.61	172
6.62	167
6.63	152
6.64	133
6.65	107
6.66	96
6.67	102
6.68	82
6.69	70
6.7	76
6.71	63
6.72	64
6.73	52
6.74	66
6.75	53
6.76	49
6.77	59
6.78	65
6.79	59
6.8	58
6.81	63
6.82	59
6.83	58
6.84	61
6.85	39
6.86	44
6.87	57
6.88	61
6.89	53
6.9	45
6.91	52
6.92	54
6.93	49
6.94	50
6.95	59
6.96	59
6.97	54
6.98	58
6.99	57
7	51
7.01	48
7.02	46
7.03	59
7.04	54
7.05	51
7.06	38
7.07	42
7.08	52
7.09	55
7.1	51
7.11	53
7.12	47
7.13	50
7.14	50
7.15	50
7.16	55
7.17	59
7.18	50
7.19	58
7.2	65
7.21	69
7.22	62
7.23	64
7.24	67
7.25	67
7.26	69
7.27	61
7.28	56
7.29	64
7.3	51
7.31	55
7.32	58
7.33	56
7.34	51
7.35	52
7.36	55
7.37	50
7.38	66
7.39	52
7.4	51
7.41	46
7.42	34
7.43	42
7.44	50
7.45	58
7.46	52
7.47	49
7.48	51
7.49	48
7.5	42
7.51	50
7.52	51
7.53	69
7.54	52
7.55	50
7.56	52
7.57	52
7.58	49
7.59	50
7.6	57
7.61	43
7.62	46
7.63	45
7.64	38
7.65	44
7.66	55
7.67	66
7.68	54
7.69	44
7.7	50
7.71	54
7.72	44
7.73	47
7.74	56
7.75	45
7.76	50
7.77	42
7.78	41
7.79	37
7.8	44
7.81	43
7.82	43
7.83	39
7.84	39
7.85	44
7.86	34
7.87	36
7.88	35
7.89	34
7.9	39
7.91	37
7.92	43
7.93	39
7.94	39
7.95	43
7.96	44
7.97	37
7.98	50
7.99	39
8	36
