# Supplementary material for: Study on triaxial compression performance and damage characteristics of fiber-reinforced ecological matrix cementing gangue gypsum fill material
Source: PLoS One. 2024 May 28;19(5):e0299001. doi: 10.1371/journal.pone.0299001 (PMC11132506; doi:10.1371/journal.pone.0299001)
Supplement: S3 File — (XLSX) [file pone.0299001.s003.xlsx]

## Sheet: Sheet1
NaOH content /%	c	Φ
0.5	305.11	38.79
1	359.62	37.54
1.5	428.59	35.21
2	530.74	36.85
2.5	649.14	35.98
3	790.77	37.19
Fibre length /mm	c	Φ
3	450.68	36.05
6	483.34	37.04
9	509.83	35.92
12	530.74	36.85
15	523.37	37.79
20	492.79	37.24
Fibre content /‰	c	Φ
3	482.31	37.47
4	516.22	38.03
5	530.74	36.85
6	507.82	35.88
7	475.11	36.32
8	437.95	37.09
