# Supplementary material for: Study on triaxial compression performance and damage characteristics of fiber-reinforced ecological matrix cementing gangue gypsum fill material
Source: PLoS One. 2024 May 28;19(5):e0299001. doi: 10.1371/journal.pone.0299001 (PMC11132506; doi:10.1371/journal.pone.0299001)
Supplement: S4 File — (XLSX) [file pone.0299001.s004.xlsx]

## Sheet: Sheet1
X（NaOH content /%）	Y1	Y1Er±	Y2	Y2Er±
0.5	2.86	0.19	187.74	9.5
1	3.32	0.2	208.53	10.24
1.5	3.85	0.26	224.69	8.31
2	4.67	0.15	242.08	6.55
2.5	5.74	0.22	302.31	8.62
3	7.48	0.13	399.65	11.29
X（Fibre length /mm）	Y1	Y1Er±	Y2	Y2Er±
3	4.09	0.06	339.47	7.08
6	4.16	0.14	288.74	6.37
9	4.39	0.11	257.31	4.95
12	4.67	0.15	242.08	6.55
15	4.53	0.09	230.31	3.85
20	4.12	0.13	216.26	5.79
X（Fibre content /‰）	Y1	Y1Er±	Y2	Y2Er±
3	4.05	0.09	257.38	7.33
4	4.26	0.11	273.22	6.75
5	4.67	0.15	242.08	6.55
6	4.48	0.06	285.32	5.62
7	4.17	0.13	303.19	8.83
8	3.76	0.11	269.93	6.98
