# Supplementary material for: Study on triaxial compression performance and damage characteristics of fiber-reinforced ecological matrix cementing gangue gypsum fill material
Source: PLoS One. 2024 May 28;19(5):e0299001. doi: 10.1371/journal.pone.0299001 (PMC11132506; doi:10.1371/journal.pone.0299001)
Supplement: S5 File — (XLSX) [file pone.0299001.s005.xlsx]

## Sheet: Sheet1
Stress(A1)	Strain(A1)	Stress(A2)	Strain(A2)	Stress(A3)	Strain(A3)	Stress(A4)	Strain(A4)	Stress(A5)	Strain(A5)	Stress(A6)	Strain(A6)	Stress(B1)	Strain(B1)	Stress(B2)	Strain(B2)	Stress(B3)	Strain(B3)	Stress(B4)	Strain(B4)	Stress(B5)	Strain(B5)	Stress(B6)	Strain(B6)	Stress(D01)	Strain(D01)	Stress(C1)	Strain(C1)	Stress(C2)	Strain(C2)	Stress(C3)	Strain(C3)	Stress(C4)	Strain(C4)	Stress(C5)	Strain(C5)	Stress(C6)	Strain(C6)	Stress(D02)	Strain(D02)
0.00771	0.00923	0.03189	0.02012	0	0.02005	0.07643	0.00761	0.02636	0.00137	0.04139	0.0501	0.06627	0.00961	0.01476	0	0.07643	0.00761	0.06935	0.00752	0.05844	0.07488	0.06537	0.00612	0.02076	0.00995	0	0	0.04568	0	0.02596	0.07269	0.07643	0.00761	0.04317	0.08893	0.02741	0.08369	0.02076	0.00995
0.05091	0.00923	0.0744	0.02012	0.01672	0.02011	0.17441	0.02688	0.05993	0.00144	0.12322	0.03243	0.25187	0.03843	0.07119	0.11128	0.17441	0.02688	0.12592	0.0144	0.08262	0.08359	0.11869	-0.00164	0.0307	0.00995	0.17078	0.14656	0.2741	0.16966	0.07397	0.27839	0.17441	0.02688	0.08633	0.08893	0.07808	0.26127	0.0307	0.00995
0.11132	0.0369	0.08503	0.0503	0.03266	0.03941	0.17441	0.00761	0.09351	0.01366	0.30324	0.19164	0.45071	0.0959	0.07683	0.12774	0.17441	0.00761	0.15824	0.02659	0.12292	0.10971	0.14916	0.02164	0.06055	0.0199	0.18408	0.1147	0.34261	0.16966	0.0818	0.22888	0.17441	0.00761	0.12086	0.1087	0.08633	0.21481	0.06055	0.0199
0.1286	0.0369	0.10629	0.03018	0.05649	0.02983	0.22785	0.02688	0.12711	0.02588	0.43417	0.38623	0.66282	0.17248	0.16148	0.11128	0.22785	0.02688	0.15824	0.00752	0.13098	0.08359	0.14916	0.00612	0.09037	0.0199	0.27719	0.1784	0.45679	0.2666	0.11416	0.25377	0.22785	0.02688	0.1554	0.17787	0.12049	0.23817	0.09037	0.0199
0.17177	0.04613	0.11692	0.03018	0.06445	0.03948	0.24567	0.0558	0.15229	0.02593	0.45052	0.31545	0.80863	0.23946	0.17277	0.1442	0.24567	0.0558	0.20673	0.02659	0.19546	0.13583	0.19486	0.02164	0.11027	0.02984	0.30379	0.13594	0.50252	0.25449	0.13016	0.24539	0.24567	0.0558	0.25899	0.11858	0.13739	0.2303	0.11027	0.02984
0.24084	0.06458	0.14881	0.04024	0.08037	0.04915	0.31692	0.08471	0.20267	0.03819	0.5569	0.61622	0.91468	0.31593	0.23484	0.12774	0.31692	0.08471	0.22289	0.05519	0.2277	0.12713	0.2101	0.04493	0.14012	0.0398	0.45011	0.22087	0.73089	0.39992	0.13834	0.25377	0.31692	0.08471	0.25899	0.1581	0.14602	0.23817	0.14012	0.0398
0.27538	0.07381	0.17007	0.0503	0.09625	0.03955	0.31692	0.06544	0.26146	0.0626	0.57326	0.56314	1.02074	0.38287	0.24049	0.13597	0.31692	0.06544	0.28754	0.0838	0.29218	0.17066	0.27103	0.06821	0.16997	0.04975	0.4634	0.18902	0.91363	0.49686	0.15434	0.22888	0.31692	0.06544	0.28489	0.20751	0.16291	0.21481	0.16997	0.04975
0.29263	0.08303	0.20196	0.0503	0.11217	0.04922	0.39709	0.13291	0.31185	0.07485	0.71237	0.88158	1.14004	0.47846	0.30821	0.13597	0.39709	0.13291	0.28754	0.06473	0.30024	0.15325	0.27103	0.05269	0.20975	0.05969	0.60972	0.24211	0.95931	0.53319	0.16217	0.25377	0.39709	0.13291	0.34532	0.1581	0.17117	0.23817	0.20975	0.05969
0.30983	0.11071	0.24447	0.06036	0.13602	0.04927	0.39709	0.08471	0.34545	0.09921	0.72874	0.98769	1.24609	0.57404	0.30821	0.16066	0.39709	0.08471	0.36027	0.13146	0.38084	0.20549	0.33959	0.10701	0.26945	0.07959	0.62301	0.27395	1.05064	0.60589	0.18635	0.26189	0.39709	0.08471	0.37986	0.18775	0.19669	0.24579	0.26945	0.07959
0.34436	0.11994	0.27636	0.06036	0.15192	0.04931	0.47725	0.17146	0.40422	0.11149	0.7942	1.18229	1.35215	0.67915	0.37593	0.15242	0.47725	0.17146	0.36027	0.0838	0.44533	0.25773	0.33959	0.06821	0.29932	0.09948	0.70283	0.31642	1.16488	0.70285	0.19418	0.24539	0.47725	0.17146	0.42302	0.22727	0.20495	0.2303	0.29932	0.09948
0.3789	0.12916	0.30825	0.07042	0.17579	0.059	0.47725	0.13291	0.45463	0.14803	0.81875	1.11152	1.37865	0.73647	0.38157	0.18534	0.47725	0.13291	0.433	0.16959	0.45339	0.24032	0.40815	0.13805	0.36901	0.13928	0.71612	0.27395	1.18774	0.78768	0.24254	0.27839	0.47725	0.13291	0.48345	0.24704	0.256	0.26127	0.36901	0.13928
0.3874	0.17529	0.32951	0.07042	0.18374	0.05901	0.52179	0.20038	0.49664	0.1724	0.85148	1.3592	1.40516	0.79378	0.43236	0.17711	0.52179	0.20038	0.433	0.13146	0.49369	0.29256	0.40815	0.10701	0.41876	0.15918	0.78264	0.35888	1.25624	0.81191	0.25072	0.27028	0.52179	0.20038	0.50935	0.25692	0.26463	0.25366	0.41876	0.15918
0.46503	0.22142	0.35076	0.07042	0.21556	0.06872	0.5396	0.15218	0.53028	0.22105	0.86785	1.30612	1.45819	0.84156	0.44364	0.20179	0.5396	0.15218	0.47341	0.1982	0.51787	0.27514	0.44623	0.16133	0.44861	0.16913	0.82253	0.33766	1.32475	0.89674	0.26672	0.29489	0.5396	0.15218	0.52662	0.27668	0.28152	0.27676	0.44861	0.16913
0.50807	0.27678	0.38265	0.08048	0.23943	0.07841	0.58413	0.24857	0.58068	0.24545	0.90876	1.48301	1.44494	0.79381	0.48315	0.19357	0.58413	0.24857	0.48957	0.15053	0.53399	0.31868	0.46147	0.12253	0.46851	0.17908	0.92893	0.46505	1.4161	1.00581	0.27455	0.25377	0.58413	0.24857	0.55252	0.29644	0.28979	0.23817	0.46851	0.17908
0.53394	0.29523	0.41454	0.10061	0.25535	0.08807	0.61976	0.23893	0.63109	0.282	0.92513	1.44765	1.51122	0.90845	0.49443	0.22648	0.61976	0.23893	0.52998	0.24587	0.55817	0.30997	0.49955	0.20013	0.49839	0.19898	0.94224	0.42259	1.46178	1.07852	0.29055	0.29489	0.61976	0.23893	0.59568	0.31621	0.30667	0.27676	0.49839	0.19898
0.56842	0.32291	0.45706	0.10061	0.2951	0.08816	0.62867	0.26785	0.67312	0.33067	0.94148	1.64222	1.51122	0.87981	0.52265	0.21003	0.62867	0.26785	0.5623	0.23634	0.60653	0.3448	0.53002	0.19237	0.51832	0.21887	1.02205	0.50752	1.48466	1.127	0.30655	0.27028	0.62867	0.26785	0.62158	0.34585	0.32356	0.25366	0.51832	0.21887
0.56822	0.38749	0.52083	0.12073	0.32691	0.09787	0.6821	0.29676	0.70675	0.36717	0.97421	1.60684	1.56424	0.99443	0.53394	0.23471	0.6821	0.29676	0.57038	0.26494	0.64683	0.39705	0.53764	0.21565	0.52831	0.23877	1.06196	0.48629	1.53034	1.18758	0.30655	0.29489	0.6821	0.29676	0.64748	0.37549	0.32356	0.27676	0.52831	0.23877
0.59412	0.39671	0.54209	0.14085	0.33488	0.10752	0.69101	0.34495	0.74882	0.44013	1.00696	1.76608	1.57749	0.95625	0.59601	0.2594	0.69101	0.34495	0.61887	0.29354	0.66295	0.37963	0.58334	0.23894	0.54824	0.25867	1.10185	0.5606	1.59885	1.27241	0.31473	0.27839	0.69101	0.34495	0.65612	0.41502	0.33219	0.26127	0.54824	0.25867
0.6199	0.44284	0.58461	0.17103	0.35082	0.12682	0.73555	0.40279	0.79925	0.48882	1.03149	1.88989	1.61727	1.06131	0.6073	0.29231	0.73555	0.40279	0.62695	0.34121	0.75161	0.47541	0.59096	0.27774	0.57822	0.31836	1.18166	0.63493	1.62167	1.34513	0.32256	0.29489	0.73555	0.40279	0.69928	0.43478	0.34046	0.27676	0.57822	0.31836
0.67153	0.51665	0.63775	0.20121	0.37471	0.14614	0.74446	0.35459	0.84977	0.61038	1.04786	1.83681	1.63052	1.12815	0.65244	0.28408	0.74446	0.35459	0.66736	0.39841	0.75967	0.44929	0.62905	0.32429	0.58826	0.35816	1.18166	0.60307	1.69018	1.3936	0.35492	0.30328	0.74446	0.35459	0.73381	0.46443	0.37461	0.28464	0.58826	0.35816
0.69734	0.55356	0.64838	0.21127	0.39856	0.14619	0.77118	0.44134	0.93386	0.71986	1.07241	2.03139	1.6703	1.16638	0.66373	0.31699	0.77118	0.44134	0.67544	0.35074	0.84028	0.53636	0.63667	0.2855	0.61816	0.388	1.26146	0.68801	1.69018	1.45416	0.35492	0.28678	0.77118	0.44134	0.75971	0.50395	0.37461	0.26915	0.61816	0.388
0.74035	0.61814	0.6909	0.24145	0.4145	0.1655	0.789	0.40279	0.95075	0.79277	1.08877	1.97836	1.69681	1.2237	0.70323	0.31699	0.789	0.40279	0.69968	0.43655	0.84028	0.51894	0.65952	0.35534	0.64809	0.4278	1.26146	0.73048	1.71303	1.50263	0.38693	0.3279	0.789	0.40279	0.77698	0.51383	0.4084	0.30774	0.64809	0.4278
0.81771	0.75653	0.75468	0.2817	0.43836	0.17518	0.83352	0.48953	0.98437	0.82927	1.1215	2.17291	1.73657	1.28102	0.70888	0.34991	0.83352	0.48953	0.71584	0.39841	0.88864	0.57989	0.67475	0.32429	0.64816	0.45764	1.28806	0.81541	1.75871	1.56323	0.41111	0.3279	0.83352	0.48953	0.81151	0.5336	0.43392	0.30774	0.64816	0.45764
0.86069	0.83033	0.75468	0.31188	0.47018	0.18489	0.84243	0.53773	1.00967	0.91434	1.12969	2.27907	1.7896	1.38609	0.76531	0.36636	0.84243	0.53773	0.75625	0.48422	0.88864	0.55377	0.71284	0.39414	0.66815	0.49744	1.31466	0.77294	1.78154	1.63594	0.44312	0.3444	0.84243	0.53773	0.88058	0.583	0.46771	0.32323	0.66815	0.49744
0.89501	0.91337	0.81845	0.35212	0.48612	0.20419	0.88697	0.61483	1.05175	0.9873	1.13787	2.10217	1.81611	1.45295	0.77095	0.39106	0.88697	0.61483	0.76433	0.53189	0.92894	0.62344	0.72046	0.43295	0.68811	0.52729	1.32797	0.87911	1.80442	1.72077	0.4513	0.3444	0.88697	0.61483	0.90647	0.61265	0.47634	0.32323	0.68811	0.52729
0.95524	0.9964	0.8716	0.40242	0.50204	0.21386	0.88697	0.57628	1.0854	1.0481	1.15424	2.24369	1.84262	1.50072	0.81045	0.41574	0.88697	0.57628	0.80474	0.60816	0.937	0.59731	0.75854	0.49502	0.69817	0.57703	1.35457	0.88973	1.82727	1.79348	0.4673	0.35279	0.88697	0.57628	0.94101	0.62253	0.49323	0.3311	0.69817	0.57703
0.99825	1.06098	0.90349	0.41248	0.53388	0.23319	0.9226	0.61483	1.11906	1.10889	1.20333	2.47363	1.85589	1.53891	0.8161	0.44043	0.9226	0.61483	0.80474	0.57002	0.99342	0.69309	0.75854	0.46399	0.71826	0.65662	1.39449	0.97466	1.87292	1.85408	0.49931	0.36091	0.9226	0.61483	0.96691	0.66206	0.52701	0.33872	0.71826	0.65662
1.03263	1.12556	0.92474	0.44267	0.55778	0.26215	0.9226	0.65339	1.14436	1.19396	1.2197	2.45597	1.92217	1.644	0.84996	0.47334	0.9226	0.65339	0.83706	0.60816	1.00148	0.67568	0.78901	0.49502	0.7383	0.71632	1.42109	1.03836	1.9186	1.95102	0.50713	0.36091	0.9226	0.65339	1.01007	0.70158	0.53527	0.33872	0.7383	0.71632
1.05841	1.17169	0.95663	0.47285	0.58169	0.2911	0.94931	0.70158	1.18645	1.27907	1.2688	2.79207	1.94868	1.7204	0.88382	0.48157	0.94931	0.70158	0.83706	0.64629	1.06596	0.77145	0.78901	0.52607	0.73835	0.73621	1.42109	0.99589	1.94145	2.06009	0.51531	0.36091	0.94931	0.70158	1.03597	0.74111	0.5439	0.33872	0.73835	0.73621
1.09284	1.21782	0.97789	0.49297	0.58966	0.30075	0.97604	0.7305	1.22016	1.3763	1.28516	2.70362	1.97519	1.77772	0.88382	0.49803	0.97604	0.7305	0.8613	0.69396	1.07402	0.75404	0.81186	0.56487	0.76822	0.75612	1.46098	1.11268	1.98713	2.15704	0.53914	0.37741	0.97604	0.7305	1.0705	0.78063	0.56905	0.35421	0.76822	0.75612
1.10998	1.26395	0.98852	0.52315	0.6056	0.32005	1.02057	0.83652	1.26226	1.47355	1.34244	3.05742	2.00171	1.87322	0.92896	0.53917	1.02057	0.83652	0.88555	0.72256	1.10626	0.8324	0.83471	0.58815	0.77821	0.77601	1.48758	1.18699	2.00996	2.27822	0.54732	0.37741	1.02057	0.83652	1.08777	0.81028	0.57769	0.35421	0.77821	0.77601
1.14435	1.32853	1.00978	0.53321	0.63749	0.36829	1.02948	0.8076	1.29594	1.55863	1.35881	2.98667	2.02822	1.94008	0.95718	0.55563	1.02948	0.8076	0.92595	0.82744	1.10626	0.79757	0.8728	0.67351	0.78826	0.8158	1.48758	1.15514	2.05564	2.36305	0.61169	0.41042	1.02948	0.8076	1.13957	0.83992	0.64563	0.38519	0.78826	0.8158
1.15291	1.35621	1.04167	0.56339	0.6773	0.39728	1.03839	0.91363	1.32121	1.61942	1.38334	3.21665	2.04147	1.97827	0.96282	0.58854	1.03839	0.91363	0.93404	0.79883	1.15463	0.87593	0.88042	0.65023	0.79835	0.8755	1.50089	1.24008	2.07846	2.43574	0.62769	0.41854	1.03839	0.91363	1.1482	0.87945	0.66252	0.39281	0.79835	0.8755
1.18725	1.43002	1.07355	0.58352	0.70122	0.43586	1.0473	0.86544	1.37171	1.71668	1.39972	3.16358	2.05473	2.05467	1.00232	0.61323	1.0473	0.86544	0.94212	0.90371	1.15463	0.84981	0.88804	0.7356	0.80837	0.90535	1.52749	1.27193	2.07846	2.47208	0.65152	0.43531	1.0473	0.86544	1.15683	0.90909	0.68767	0.40855	0.80837	0.90535
1.21298	1.4946	1.09481	0.60364	0.70126	0.45513	1.0651	0.9811	1.39694	1.75317	1.43244	3.4643	2.09449	2.06425	1.0249	0.6626	1.0651	0.9811	0.9502	0.85604	1.19493	0.93689	0.89565	0.69679	0.81839	0.93519	1.54078	1.36748	2.1242	2.53268	0.66788	0.45154	1.0651	0.9811	1.18273	0.93874	0.70493	0.42379	0.81839	0.93519
1.27325	1.56841	1.10544	0.62376	0.7172	0.47443	1.08292	1.01965	1.4306	1.81397	1.44882	3.37586	2.10776	2.14065	1.07004	0.71197	1.08292	1.01965	0.96636	0.97044	1.22717	0.93689	0.91089	0.78992	0.82846	0.98494	1.55409	1.33563	2.14702	2.59327	0.69206	0.45993	1.08292	1.01965	1.2	0.9585	0.73047	0.43166	0.82846	0.98494
1.2817	1.63299	1.10544	0.64388	0.72515	0.47445	1.09183	0.93291	1.44745	1.86258	1.48154	3.62349	2.13427	2.19796	1.11519	0.78603	1.09183	0.93291	0.98252	1.00858	1.24329	0.98043	0.92612	0.82096	0.83848	1.01478	1.56739	1.42057	2.16987	2.66598	0.72407	0.46831	1.09183	0.93291	1.2259	0.98814	0.76424	0.43953	0.83848	1.01478
1.30751	1.66989	1.11607	0.67406	0.74111	0.50338	1.10073	1.01001	1.49789	1.92341	1.48972	3.53505	2.14752	2.25526	1.11519	0.75311	1.10073	1.01001	0.9906	0.92277	1.27553	1.03267	0.93374	0.75112	0.84852	1.05458	1.5807	1.45241	2.1927	2.72657	0.75607	0.48454	1.10073	1.01001	1.23453	1.01779	0.79803	0.45476	0.84852	1.05458
1.31599	1.72525	1.14796	0.70424	0.75703	0.51305	1.11855	1.06785	1.5148	2.00846	1.53882	3.87118	2.17403	2.31257	1.16598	0.84363	1.11855	1.06785	0.99869	0.99904	1.33195	1.11103	0.94136	0.8132	0.86855	1.11428	1.5807	1.52673	2.21553	2.8114	0.7639	0.49294	1.11855	1.06785	1.23453	1.03755	0.80628	0.46263	0.86855	1.11428
1.35044	1.76215	1.15859	0.72436	0.78888	0.54202	1.12746	1.04857	1.52326	2.05706	1.547	3.78273	2.22706	2.43674	1.18855	0.90123	1.12746	1.04857	1.01485	1.05625	1.38837	1.1894	0.95659	0.85976	0.8786	1.15407	1.6073	1.62228	2.23838	2.88412	0.78026	0.52593	1.12746	1.04857	1.2518	1.06719	0.82355	0.4936	0.8786	1.15407
1.3762	1.81751	1.17985	0.76461	0.79685	0.55167	1.15418	1.19315	1.54851	2.10569	1.57973	4.04807	2.24031	2.52269	1.19419	0.86831	1.15418	1.19315	1.02293	1.03719	1.41255	1.25905	0.96421	0.84424	0.88862	1.18392	1.6073	1.48426	2.26121	2.92047	0.78808	0.53405	1.15418	1.19315	1.26906	1.08696	0.83181	0.50122	0.88862	1.18392
1.40198	1.86364	1.19047	0.77467	0.82074	0.57099	1.15418	1.13532	1.55699	2.16643	1.5961	3.97729	2.29333	2.59911	1.22241	0.94238	1.15418	1.13532	1.04717	1.18019	1.45285	1.33742	0.98706	0.96065	0.89869	1.23366	1.6339	1.57981	2.28406	2.98107	0.80408	0.53405	1.15418	1.13532	1.2777	1.12648	0.8487	0.50122	0.89869	1.23366
1.42774	1.91899	1.23299	0.82497	0.84464	0.59994	1.1809	1.27989	1.58225	2.22722	1.61246	4.27806	2.3066	2.66596	1.25627	1.01643	1.1809	1.27989	1.04717	1.12299	1.45285	1.29388	0.98706	0.91409	0.90883	1.31325	1.6339	1.6966	2.30688	3.09013	0.82827	0.54244	1.1809	1.27989	1.28633	1.16601	0.87423	0.50909	0.90883	1.31325
1.44486	1.97435	1.27551	0.86521	0.86857	0.63853	1.18981	1.24134	1.5991	2.27584	1.63701	4.18961	2.35963	2.83787	1.25627	0.96705	1.18981	1.24134	1.07142	1.26599	1.49315	1.36354	1.00991	1.03049	0.9189	1.36299	1.64719	1.78153	2.30688	3.04166	0.8681	0.57545	1.18981	1.24134	1.31223	1.21542	0.91627	0.54007	0.9189	1.36299
1.46203	2.01125	1.3074	0.95576	0.89248	0.66748	1.21652	1.33772	1.60757	2.32443	1.66156	4.38417	2.43917	3.01935	1.29013	1.08225	1.21652	1.33772	1.0795	1.22786	1.50121	1.42449	1.01753	0.99945	0.93889	1.40279	1.6605	1.67537	2.32974	3.15073	0.88446	0.58357	1.21652	1.33772	1.3295	1.24506	0.93354	0.54769	0.93889	1.40279
1.48781	2.05738	1.32865	0.98594	0.9164	0.70607	1.24325	1.43411	1.62441	2.3609	1.67793	4.33109	2.47893	3.14349	1.30706	1.09049	1.24325	1.43411	1.10374	1.3232	1.51733	1.41578	1.04038	1.07705	0.93896	1.43264	1.67379	1.8877	2.32974	3.1992	0.90046	0.60007	1.24325	1.43411	1.37266	1.31423	0.95043	0.56318	0.93896	1.43264
1.5136	2.10351	1.32865	1.02618	0.96425	0.78324	1.26106	1.43411	1.63288	2.42164	1.68611	4.508	2.5452	3.27721	1.33527	1.1234	1.26106	1.43411	1.12798	1.41853	1.54152	1.47674	1.06323	1.15466	0.93904	1.46248	1.67379	1.77091	2.35256	3.25976	0.93247	0.60845	1.26106	1.43411	1.40719	1.35375	0.98421	0.57105	0.93904	1.46248
1.53077	2.14041	1.36054	1.06642	0.9882	0.83145	1.27888	1.47266	1.64978	2.49455	1.71884	4.61416	2.57174	3.38228	1.33527	1.17277	1.27888	1.47266	1.14415	1.41853	1.54957	1.46803	1.07847	1.15466	0.95903	1.50228	1.70041	1.89832	2.37539	3.29612	0.94847	0.62496	1.27888	1.47266	1.42446	1.39328	1.0011	0.58654	0.95903	1.50228
1.59103	2.21422	1.3818	1.07648	1.02802	0.87007	1.27888	1.51122	1.67505	2.56747	1.71884	4.54341	2.61151	3.45869	1.38042	1.2386	1.27888	1.51122	1.16031	1.45667	1.5657	1.53768	1.0937	1.18569	0.96904	1.53212	1.7137	2.01511	2.39824	3.38095	0.96447	0.64958	1.27888	1.51122	1.45036	1.46245	1.01799	0.60965	0.96904	1.53212
1.59965	2.22345	1.39243	1.09661	1.04394	0.87974	1.3056	1.6076	1.71721	2.70116	1.75157	4.77335	2.66453	3.57331	1.41992	1.34558	1.3056	1.6076	1.16031	1.4948	1.57375	1.51156	1.0937	1.21674	0.96909	1.55203	1.72701	1.98325	2.42107	3.44154	0.98866	0.66608	1.3056	1.6076	1.45899	1.49209	1.04352	0.62514	0.96909	1.55203
1.62538	2.28803	1.41369	1.14691	1.05988	0.89905	1.3056	1.54013	1.76786	2.90773	1.77612	4.8618	2.67778	3.54468	1.41992	1.31267	1.3056	1.54013	1.18455	1.59014	1.59794	1.58122	1.11656	1.29434	0.96917	1.58187	1.7403	2.1425	2.44392	3.50214	0.99684	0.68259	1.3056	1.54013	1.48489	1.52174	1.05215	0.64063	0.96917	1.58187
1.62521	2.34339	1.45621	1.20727	1.09172	0.91838	1.33231	1.66544	1.81847	3.09001	1.77612	4.91488	2.71756	3.62109	1.43685	1.39495	1.33231	1.66544	1.18455	1.52341	1.60599	1.5638	1.11656	1.24002	0.97922	1.62167	1.7403	2.08942	2.48963	3.57484	1.00466	0.69097	1.33231	1.66544	1.49353	1.55138	1.06041	0.6485	0.97922	1.62167
1.65108	2.36184	1.49872	1.23745	1.11561	0.9377	1.34122	1.64616	1.87741	3.22373	1.79249	5.00333	2.71756	3.66883	1.44249	1.36204	1.34122	1.64616	1.2088	1.64735	1.6463	1.69441	1.13941	1.34091	0.97929	1.65151	1.75361	2.15312	2.51248	3.63544	1.02102	0.7072	1.34122	1.64616	1.50216	1.58103	1.07767	0.66373	0.97929	1.65151
1.67678	2.43564	1.51998	1.25758	1.12361	0.96662	1.35013	1.74255	1.9279	3.321	1.8334	5.19793	2.77055	3.75482	1.44814	1.41141	1.35013	1.74255	1.21688	1.62828	1.66241	1.65958	1.14702	1.32539	0.98934	1.69131	1.75361	2.04695	2.55813	3.72027	1.03702	0.72398	1.35013	1.74255	1.51079	1.66008	1.09457	0.67948	0.98934	1.69131
1.69401	2.4541	1.51998	1.28776	1.1475	0.98594	1.35013	1.71363	1.96163	3.43038	1.8334	5.09177	2.81034	3.78349	1.46507	1.41963	1.35013	1.71363	1.22496	1.72362	1.6866	1.78148	1.15464	1.40299	0.99946	1.76095	1.78022	2.23805	2.58099	3.79298	1.06085	0.74049	1.35013	1.71363	1.52806	1.74901	1.11971	0.69497	0.99946	1.76095
1.72841	2.50945	1.54124	1.34812	1.17143	1.02452	1.35904	1.68471	1.97855	3.52758	1.85795	5.39251	2.82358	3.85989	1.48764	1.50192	1.35904	1.68471	1.22496	1.69502	1.69467	1.73795	1.15464	1.3797	0.99951	1.78085	1.78022	2.28052	2.64949	3.87781	1.07685	0.75671	1.35904	1.68471	1.54532	1.76877	1.13661	0.7102	0.99951	1.78085
1.78003	2.58326	1.5625	1.38836	1.17943	1.05344	1.36794	1.76182	2.01226	3.62481	1.8743	5.28638	2.85011	3.84083	1.51586	1.56775	1.36794	1.76182	1.23304	1.66641	1.71884	1.84243	1.16226	1.35642	1.01955	1.84054	1.79351	2.36545	2.67234	3.9384	1.08503	0.77348	1.36794	1.76182	1.57122	1.81818	1.14524	0.72593	1.01955	1.84054
1.84902	2.62939	1.58376	1.41855	1.20336	1.09203	1.37685	1.81965	2.04607	3.79491	1.89885	5.58711	2.90313	3.93635	1.53843	1.64181	1.37685	1.81965	1.24112	1.74268	1.71884	1.81631	1.16988	1.41851	1.0196	1.86044	1.80682	2.32299	2.718	3.999	1.09286	0.7816	1.37685	1.81965	1.58849	1.84783	1.1535	0.73355	1.0196	1.86044
1.89209	2.67552	1.60501	1.48897	1.2193	1.11133	1.38576	1.80037	2.04612	3.83134	1.91523	5.44559	2.95616	3.94594	1.57229	1.72409	1.38576	1.80037	1.2492	1.79989	1.75914	1.93821	1.17749	1.46507	1.04957	1.92013	1.82011	2.43977	2.76368	4.03534	1.12522	0.81461	1.38576	1.80037	1.59712	1.89723	1.18765	0.76453	1.04957	1.92013
1.91795	2.69397	1.61564	1.53927	1.24322	1.14991	1.40357	1.89676	2.07978	3.89214	1.95613	5.71093	2.95616	4.00323	1.59486	1.78169	1.40357	1.89676	1.25728	1.78083	1.75914	1.92079	1.18511	1.44955	1.0497	1.96988	1.83342	2.48224	2.78656	4.04156	1.1334	0.83111	1.40357	1.89676	1.63165	1.97628	1.19629	0.78002	1.0497	1.96988
1.9696	2.75855	1.65816	1.59964	1.2592	1.18848	1.40357	1.84857	2.10506	3.96506	1.95613	5.62248	2.99594	4.01283	1.61179	1.83106	1.40357	1.84857	1.27345	1.87616	1.79138	2.00787	1.20035	1.52715	1.04981	2.00967	1.83342	2.39731	2.80941	4.05988	1.1494	0.84762	1.40357	1.84857	1.65755	2.01581	1.21319	0.79551	1.04981	2.00967
1.97822	2.76778	1.66879	1.66	1.28312	1.22706	1.42139	1.88712	2.10516	4.03793	1.98886	5.88783	3.06221	4.04153	1.64001	1.90512	1.42139	1.88712	1.27345	1.8285	1.79138	1.99046	1.20035	1.48835	1.04993	2.05942	1.84671	2.461	2.83223	4.05988	1.15723	0.86412	1.42139	1.88712	1.68345	2.05534	1.22144	0.811	1.04993	2.05942
2.03859	2.80468	1.67942	1.73042	1.29912	1.27526	1.42139	1.96423	2.13038	4.06228	1.99706	5.81709	3.10197	4.02247	1.65694	1.97095	1.42139	1.96423	1.28961	1.86663	1.81556	2.07752	1.21558	1.5194	1.05998	2.09921	1.84671	2.56716	2.90074	4.07822	1.17323	0.87224	1.42139	1.96423	1.71799	2.15415	1.23833	0.81862	1.05998	2.09921
2.08174	2.82313	1.70068	1.75055	1.32303	1.30422	1.44811	1.99315	2.15563	4.11091	2.02161	6.01166	3.14173	4.05	1.66822	2.02856	1.44811	1.99315	1.28961	1.9429	1.81556	2.0514	1.21558	1.58147	1.06003	2.11911	1.87331	2.62026	2.96927	4.08439	1.18105	0.88901	1.44811	1.99315	1.73525	2.19368	1.24659	0.83436	1.06003	2.11911
2.18534	2.85081	1.71131	1.78073	1.34693	1.33317	1.46592	2.03171	2.16413	4.19594	2.02978	5.95861	3.16826	4.03207	1.68515	2.04501	1.46592	2.03171	1.31385	1.9715	1.83975	2.13847	1.23843	1.60476	1.07007	2.1589	1.87331	2.54594	3.03778	4.09657	1.21342	0.91363	1.46592	2.03171	1.78705	2.28261	1.28075	0.85747	1.07007	2.1589
2.21124	2.86004	1.73257	1.82097	1.37086	1.37175	1.46592	2.06062	2.18096	4.22027	2.05433	6.15319	3.19477	4.00346	1.69079	2.07793	1.46592	2.06062	1.33001	2.00964	1.86392	2.16458	1.25367	1.63581	1.08017	2.2186	1.89991	2.76888	3.10628	4.10273	1.26143	0.95475	1.46592	2.06062	1.83885	2.35178	1.33142	0.89606	1.08017	2.2186
2.28039	2.85081	1.74319	1.86121	1.37886	1.40067	1.48373	2.12809	2.18942	4.26887	2.06251	6.08244	3.22127	4.01303	1.71901	2.16021	1.48373	2.12809	1.33001	2.03823	1.88004	2.24296	1.25367	1.65908	1.0803	2.26834	1.92651	2.82198	3.17484	4.11484	1.30944	1.00426	1.48373	2.12809	1.85612	2.41107	1.38209	0.94253	1.0803	2.26834
2.31495	2.85081	1.76445	1.90145	1.41871	1.44893	1.49264	2.08954	2.20629	4.32963	2.08706	6.25933	3.2743	3.96535	1.74158	2.2425	1.49264	2.08954	1.34618	2.10498	1.86392	2.21682	1.2689	1.71341	1.10028	2.30813	1.92651	2.89629	3.22052	4.12383	1.3418	1.04539	1.49264	2.08954	1.89065	2.5	1.41626	0.98112	1.10028	2.30813
2.36682	2.84158	1.74319	1.95176	1.43468	1.48749	1.50155	2.17628	2.21478	4.40251	2.09524	6.20627	3.30081	3.97493	1.74722	2.30009	1.50155	2.17628	1.35426	2.06685	1.89617	2.31261	1.27652	1.68236	1.10036	2.33799	1.93982	2.99185	3.2662	4.13287	1.37381	1.10328	1.50155	2.17628	1.90791	2.54941	1.45003	1.03546	1.10036	2.33799
2.41011	2.81391	1.76445	1.97188	1.44267	1.50678	1.51046	2.14737	2.24001	4.439	2.11161	6.36546	3.34057	3.9081	1.76981	2.3577	1.51046	2.14737	1.36234	2.15265	1.91229	2.36485	1.28414	1.7522	1.0905	2.36783	1.95312	2.86444	3.35756	4.13878	1.38981	1.1279	1.51046	2.14737	1.92518	2.62846	1.46693	1.05856	1.0905	2.36783
2.41875	2.81391	1.80697	2.01212	1.45068	1.53569	1.51046	2.2534	2.26529	4.51193	2.12797	6.31241	3.38035	3.91771	1.79238	2.43175	1.51046	2.2534	1.37042	2.12405	1.92034	2.33874	1.29175	1.72893	1.10051	2.39768	1.96643	2.9706	3.40321	4.14468	1.41399	1.17741	1.51046	2.2534	1.92518	2.69763	1.49245	1.10503	1.10051	2.39768
2.46198	2.80468	1.80697	2.07248	1.46664	1.56463	1.52827	2.22447	2.2822	4.59698	2.13616	6.40087	3.42014	3.84136	1.80367	2.51403	1.52827	2.22447	1.37042	2.22893	1.92034	2.41709	1.29175	1.81429	1.11056	2.43747	1.99303	3.11926	3.44894	4.16	1.43782	1.2188	1.52827	2.22447	1.97698	2.74704	1.51761	1.14388	1.11056	2.43747
2.47929	2.79546	1.84949	2.17309	1.48256	1.5743	1.54609	2.32085	2.31589	4.68206	2.1607	6.43624	3.45988	3.84139	1.82624	2.57986	1.54609	2.32085	1.38658	2.20031	1.92841	2.39098	1.30699	1.79101	1.12068	2.50711	2.01963	3.07677	3.51745	4.1323	1.45418	1.25993	1.54609	2.32085	2.02878	2.82609	1.53487	1.18248	1.12068	2.50711
2.53121	2.76778	1.87075	2.25358	1.49056	1.60321	1.54609	2.27266	2.32442	4.77925	2.20162	6.57777	3.49965	3.75549	1.84317	2.62923	1.54609	2.27266	1.40274	2.29564	1.94453	2.45193	1.32222	1.8686	1.1307	2.53696	2.01963	3.23603	3.5403	4.14441	1.47836	1.30132	1.54609	2.27266	2.04604	2.88538	1.56039	1.22133	1.1307	2.53696
2.5658	2.75855	1.88138	2.28376	1.49857	1.63213	1.5639	2.33049	2.36653	4.87649	2.20162	6.52469	3.51291	3.76507	1.8601	2.70331	1.5639	2.33049	1.40274	2.24798	1.96871	2.49547	1.32222	1.8298	1.13083	2.5867	2.03292	3.19357	3.6088	4.10806	1.50219	1.32594	1.5639	2.33049	2.08058	2.95455	1.58555	1.24443	1.13083	2.5867
2.60914	2.71242	1.91326	2.36424	1.51453	1.66106	1.58172	2.39797	2.3918	4.94941	2.22617	6.68388	3.57922	3.6792	1.8601	2.73622	1.58172	2.39797	1.41891	2.30517	1.96871	2.53901	1.33746	1.87636	1.15078	2.61655	2.04623	3.33158	3.67731	4.08383	1.51037	1.35056	1.58172	2.39797	2.11511	3.01383	1.59418	1.26753	1.15078	2.61655
2.63506	2.71242	1.94515	2.42461	1.53845	1.69965	1.59061	2.34978	2.43384	4.99808	2.24253	6.63081	3.61895	3.64104	1.88267	2.80204	1.59061	2.34978	1.43507	2.37192	1.98483	2.58253	1.35269	1.93069	1.16088	2.67624	2.07283	3.33158	3.74581	4.02323	1.51819	1.37545	1.59061	2.34978	2.13237	3.09289	1.60243	1.29089	1.16088	2.67624
2.6524	2.69397	1.93452	2.46485	1.55439	1.71895	1.60843	2.52327	2.43392	5.05881	2.26708	6.84312	3.67198	3.57428	1.88267	2.82673	1.60843	2.52327	1.44314	2.32426	2.00095	2.55642	1.3603	1.8919	1.17105	2.76579	2.07283	3.43775	3.76869	3.98687	1.54238	1.38357	1.60843	2.52327	2.15827	3.13241	1.62796	1.29851	1.17105	2.76579
2.67837	2.67552	1.95578	2.55539	1.57832	1.75754	1.60843	2.47508	2.45917	5.10744	2.27526	6.75467	3.69852	3.50746	1.8883	2.90078	1.60843	2.47508	1.45931	2.49587	2.00095	2.63477	1.37554	2.03158	1.18122	2.85532	2.08614	3.41651	3.86005	3.98687	1.55838	1.40845	1.60843	2.47508	2.18417	3.18182	1.64485	1.32187	1.18122	2.85532
2.7044	2.63861	2.00893	2.61576	1.60228	1.81539	1.64406	2.62929	2.48447	5.19251	2.31618	6.84312	3.73826	3.45975	1.8996	2.88433	1.64406	2.62929	1.45931	2.4482	2.03319	2.68701	1.37554	1.99278	1.19124	2.88517	2.11274	3.50146	3.92856	3.91417	1.56656	1.43308	1.64406	2.62929	2.19281	3.27075	1.65349	1.34498	1.19124	2.88517
2.75633	2.61094	2.01956	2.64594	1.61827	1.86359	1.64406	2.53291	2.50132	5.24113	2.31618	6.94923	3.75154	3.48841	1.91653	2.9913	1.64406	2.53291	1.49163	2.60074	2.04125	2.76538	1.40601	2.11694	1.20131	2.93491	2.11274	3.57577	3.97424	3.86568	1.59039	1.46608	1.64406	2.53291	2.2446	3.33992	1.67864	1.37596	1.20131	2.93491
2.80831	2.56481	2.01956	2.68618	1.62626	1.88287	1.6797	2.6582	2.53498	5.30192	2.35709	7.02001	3.77804	3.39295	1.92217	2.96661	1.6797	2.6582	1.49163	2.5054	2.07349	2.86988	1.40601	2.03934	1.20139	2.96476	2.13934	3.54391	4.04277	3.81721	1.59857	1.49909	1.6797	2.6582	2.2705	3.41897	1.68727	1.40694	1.20139	2.96476
2.84293	2.54636	2.04081	2.75661	1.64222	1.9118	1.6797	2.69677	2.5518	5.32625	2.36526	6.94923	3.83106	3.33572	1.9391	3.07358	1.6797	2.69677	1.52397	2.62932	2.07349	2.80023	1.43649	2.14021	1.2214	3.0145	2.13934	3.61823	4.13415	3.73238	1.59857	1.50748	1.6797	2.69677	2.3223	3.57708	1.68727	1.41481	1.2214	3.0145
2.8689	2.5279	2.10459	2.77673	1.65816	1.93111	1.71531	2.77386	2.57702	5.35059	2.40619	7.10847	3.8576	3.35485	1.95039	3.14765	1.71531	2.77386	1.52397	2.66748	2.08961	2.90471	1.43649	2.17126	1.23144	3.0543	2.16595	3.59699	4.17983	3.68391	1.61457	1.5156	1.71531	2.77386	2.3741	3.67589	1.70416	1.42243	1.23144	3.0543
2.88627	2.50023	2.10459	2.80691	1.6662	1.97929	1.72422	2.73532	2.60227	5.39923	2.41437	7.03769	3.87084	3.28804	1.96732	3.18879	1.72422	2.73532	1.55629	2.74374	2.10573	2.96566	1.46695	2.23334	1.25145	3.10404	2.16595	3.71379	4.27116	3.62332	1.63057	1.56537	1.72422	2.73532	2.39137	3.71542	1.72106	1.46915	1.25145	3.10404
2.91224	2.48177	2.10459	2.87733	1.67421	2.00821	1.73313	2.78351	2.61072	5.44782	2.46347	7.19692	3.91061	3.24032	2.00118	3.35336	1.73313	2.78351	1.56437	2.7056	2.12185	2.95695	1.47457	2.20231	1.2615	3.14384	2.19255	3.69255	4.27116	3.64755	1.63057	1.5816	1.73313	2.78351	2.41727	3.75494	1.72106	1.48438	1.2615	3.14384
2.92091	2.47255	2.14711	2.89745	1.69018	2.04677	1.75985	2.81243	2.63594	5.47217	2.47164	7.16151	3.95036	3.15442	2.04068	3.50146	1.75985	2.81243	1.57245	2.75327	2.12991	3.05272	1.48219	2.2411	1.27154	3.18364	2.21915	3.80935	4.31684	3.58696	1.64658	1.59811	1.75985	2.81243	2.43453	3.78458	1.73795	1.49987	1.27154	3.18364
2.95558	2.43564	2.20025	3.00812	1.71413	2.09499	1.75985	2.87026	2.64437	5.49648	2.52074	7.30303	3.9769	3.07808	2.05196	3.62491	1.75985	2.87026	1.59669	2.78188	2.13797	3.00919	1.50503	2.26439	1.27162	3.21348	2.24575	3.79871	4.38535	3.52637	1.66258	1.61461	1.75985	2.87026	2.4518	3.81423	1.75483	1.51535	1.27162	3.21348
2.96425	2.42642	2.24277	3.08861	1.71419	2.12389	1.78658	2.93772	2.66957	5.50867	2.52892	7.24997	4.00339	3.11629	2.09147	3.70719	1.78658	2.93772	1.59669	2.83909	2.14603	3.10496	1.50503	2.31096	1.28161	3.23338	2.25904	3.91551	4.43103	3.47789	1.67076	1.63111	1.78658	2.93772	2.46906	3.85375	1.76347	1.53084	1.28161	3.23338
3.00759	2.38029	2.2534	3.13891	1.73012	2.14319	1.79547	2.90881	2.678	5.53298	2.56165	7.32075	4.02992	3.03995	2.1084	3.84706	1.79547	2.90881	1.62094	2.90581	2.16215	3.07015	1.52789	2.36527	1.29178	3.32293	2.28564	3.98982	4.47676	3.42942	1.67894	1.656	1.79547	2.90881	2.48633	3.87352	1.7721	1.5542	1.29178	3.32293
3.04221	2.36184	2.29592	3.23951	1.73813	2.17211	1.80438	2.98593	2.69481	5.5573	2.57802	7.28533	4.05642	3.0686	2.13661	3.94583	1.80438	2.98593	1.62901	2.87721	2.16215	3.1485	1.5355	2.34199	1.33165	3.36272	2.28564	3.90488	4.52244	3.38095	1.69494	1.68874	1.80438	2.98593	2.49496	3.91304	1.789	1.58493	1.33165	3.36272
3.07685	2.33416	2.37032	3.27976	1.74614	2.20102	1.81329	2.957	2.71165	5.59378	2.65166	7.40919	4.0697	2.99224	2.15354	4.04456	1.81329	2.957	1.63709	2.95349	2.17022	3.12239	1.54312	2.40408	1.37161	3.44231	2.29895	3.97921	4.61377	3.32035	1.71095	1.70551	1.81329	2.957	2.52086	3.95257	1.80589	1.60067	1.37161	3.44231
3.10299	2.26035	2.4341	3.29988	1.76209	2.22996	1.83111	3.04374	2.72845	5.60596	2.65985	7.37378	4.13598	2.94458	2.17611	4.0629	1.83111	3.04374	1.64518	2.92488	2.17022	3.19204	1.55074	2.38079	1.40167	3.53184	2.33886	4.05352	4.65945	3.27188	1.71877	1.73852	1.83111	3.04374	2.54676	3.98221	1.81414	1.63165	1.40167	3.53184
3.1463	2.22345	2.45535	3.29988	1.77805	2.25889	1.84002	3.08231	2.7537	5.65459	2.74167	7.46224	4.18901	2.86823	2.22126	4.073	1.84002	3.08231	1.66135	3.01068	2.17827	3.17463	1.56598	2.45062	1.41169	3.56169	2.35216	4.03228	4.6823	3.23556	1.72695	1.77125	1.84002	3.08231	2.56403	4.05138	1.82277	1.66237	1.41169	3.56169
3.16367	2.19577	2.49787	3.30994	1.78604	2.27818	1.84002	3.02448	2.76213	5.6789	2.76622	7.42686	4.24202	2.78236	2.25512	4.09071	1.84002	3.02448	1.66943	3.04884	2.18634	3.22687	1.5736	2.48168	1.45168	3.65123	2.39207	4.04054	4.75081	3.22343	1.73477	1.80426	1.84002	3.02448	2.60719	4.09091	1.83104	1.69335	1.45168	3.65123
3.23295	2.14041	2.51913	3.32	1.79406	2.31673	1.85782	3.06302	2.78733	5.6911	2.85622	7.44457	4.25528	2.80146	2.28898	4.1078	1.85782	3.06302	1.66943	2.99163	2.20245	3.20944	1.5736	2.43512	1.47169	3.70098	2.40536	4.04486	4.79651	3.16285	1.75078	1.81265	1.85782	3.06302	2.61583	4.12055	1.84793	1.70122	1.47169	3.70098
3.25893	2.12196	2.57228	3.30994	1.79414	2.35526	1.86673	3.12086	2.83774	5.72764	2.9135	7.47994	4.29505	2.70602	2.32285	4.11665	1.86673	3.12086	1.68558	3.02975	2.21051	3.28781	1.58882	2.46616	1.50161	3.74077	2.41867	4.07239	4.84219	3.12649	1.75896	1.82915	1.86673	3.12086	2.66763	4.16996	1.85656	1.71671	1.50161	3.74077
3.30232	2.05738	2.63605	3.29988	1.8101	2.38419	1.87564	3.10157	2.87973	5.73988	2.93805	7.42686	4.32155	2.72514	2.37362	4.14135	1.87564	3.10157	1.69367	3.08696	2.21857	3.34877	1.59644	2.51272	1.57135	3.80046	2.44527	4.08732	4.88787	3.09013	1.75896	1.84565	1.87564	3.10157	2.67626	4.18972	1.85656	1.7322	1.57135	3.80046
3.32833	2.0297	2.65731	3.28982	1.81809	2.40348	1.90236	3.18833	2.93848	5.74	2.9626	7.46224	4.33482	2.66786	2.41878	4.14959	1.90236	3.18833	1.70175	3.06789	2.24276	3.3836	1.60406	2.49719	1.60125	3.83032	2.49847	4.09019	4.93355	3.0659	1.76678	1.85377	1.90236	3.18833	2.70216	4.1996	1.86481	1.73982	1.60125	3.83032
3.43221	1.96512	2.7636	3.21939	1.82609	2.43239	1.91127	3.16905	3.03078	5.7159	3.01988	7.40919	4.36132	2.67743	2.44134	4.15719	1.91127	3.16905	1.72599	3.1537	2.25081	3.44455	1.62691	2.56705	1.66097	3.86016	2.49847	4.08929	4.95638	3.01742	1.78314	1.87054	1.91127	3.16905	2.74532	4.24901	1.88208	1.75556	1.66097	3.86016
3.47549	1.93744	2.81675	3.21939	1.83412	2.47094	1.92909	3.26543	3.11467	5.67965	3.04443	7.42686	4.38785	2.62018	2.50343	4.16	1.92909	3.26543	1.73407	3.13463	2.275	3.47938	1.63453	2.55151	1.71067	3.86016	2.52507	4.07433	5.02491	2.96895	1.78314	1.89517	1.92909	3.26543	2.77122	4.27866	1.88208	1.77866	1.71067	3.86016
3.50152	1.90054	2.82738	3.19927	1.84209	2.48059	1.938	3.24616	3.19852	5.61911	3.06898	7.35611	4.42761	2.55338	2.5542	4.12237	1.938	3.24616	1.75024	3.22996	2.28305	3.54033	1.64977	2.62911	1.71075	3.89	2.56497	4.07154			1.79914	1.91979	1.938	3.24616	2.78849	4.31818	1.89898	1.80177	1.71075	3.89
3.57081	1.84519	2.85926	3.17915	1.85009	2.50951	1.9558	3.35218	3.29911	5.52216	3.07716	7.40919	4.49389	2.5248	2.605	4.11227	1.9558	3.35218	1.75832	3.2109	2.30723	3.61869	1.65739	2.6136	1.77039	3.89	2.64479	4.0661			1.80732	1.93629	1.9558	3.35218	2.80576	4.33794	1.90761	1.81726	1.77039	3.89
3.63148	1.7806	2.95493	3.13891	1.85808	2.52879	1.96471	3.32326	3.36616	5.44943	3.12626	7.26767	4.54692	2.42938	2.67272	4.06102	1.96471	3.32326	1.77447	3.31578	2.3153	3.58387	1.67261	2.69897	1.83001	3.88005	2.68468	4.05982			1.81515	1.9528	1.96471	3.32326	2.85755	4.38735	1.91587	1.83275	1.83001	3.88005
3.65743	1.77138	2.97619	3.10873	1.86607	2.54808	1.99143	3.41002	3.44997	5.3646	3.13444	7.33841	4.6132	2.34351	2.68965	4.06925	1.99143	3.41002	1.78256	3.28716	2.33142	3.64482	1.68023	2.67568	1.86977	3.88005	2.72457	4.01107			1.81515	1.89517	1.99143	3.41002	2.89209	4.40711	1.91587	1.77866	1.86977	3.88005
3.69205	1.75293	3.05059	3.06848	1.87408	2.57699	2.00034	3.37147	3.47509	5.31607	3.19172	7.21459	4.62645	2.38171	2.71787	3.9952	2.00034	3.37147	1.80681	3.37297	2.36366	3.7493	1.70309	2.74553	1.90945	3.85021	2.75119	3.98982			1.83115	1.97769	2.00034	3.37147	2.90935	4.42688	1.93276	1.85611	1.90945	3.85021
3.70947	1.7068	3.11437	3.00812	1.8741	2.58663	2.03597	3.46785	3.50853	5.21898	3.22445	7.21459	4.66623	2.31492	2.76865	3.92112	2.03597	3.46785	1.81489	3.33485	2.37172	3.71447	1.71071	2.71449	1.94914	3.82036	2.7645	4.01107			1.83933	1.99419	2.03597	3.46785	2.97842	4.48617	1.9414	1.8716	1.94914	3.82036
3.79606	1.64221	3.15688	2.96788	1.89007	2.62519	2.04488	3.41966	3.56718	5.13409	3.27355	7.14384	4.70597	2.27676	2.79687	3.84706	2.04488	3.41966	1.84721	3.43018	2.40396	3.85379	1.74118	2.79209	1.9889	3.82036	2.79109	3.92611			1.83933	2.01068	2.04488	3.41966	3.01295	4.50593	1.9414	1.88708	1.9889	3.82036
3.86527	1.61454	3.16751	2.9377	1.89806	2.64448	2.05378	3.52568	3.60906	5.07345	3.28173	7.17922	4.77227	2.1909	2.81944	3.84706	2.05378	3.52568	1.8553	3.38252	2.42008	3.82765	1.7488	2.75329	2.0087	3.79052	2.8044	3.94736			1.84715	2.03531	2.05378	3.52568	3.03022	4.50593	1.94965	1.91019	2.0087	3.79052
3.90858	1.57763	3.24192	2.89745	1.89808	2.65411	2.0716	3.49675	3.70958	4.92793	3.30628	7.09076	4.86505	2.10506	2.84201	3.78124	2.0716	3.49675	1.86337	3.48739	2.44426	3.91474	1.7564	2.83865	2.08804	3.72087	2.8044	3.87305			1.85533	2.05181	2.0716	3.49675	3.05612	4.51581	1.95828	1.92568	2.08804	3.72087
3.94323	1.54996	3.31632	2.85721	1.90605	2.66376	2.10721	3.59315	3.75148	4.87944	3.34719	6.96695	4.86505	2.14325	2.87023	3.71542	2.10721	3.59315	1.87953	3.45877	2.46038	3.89733	1.77164	2.81536	2.15744	3.65123	2.84429	3.87305			1.86316	2.06831	2.10721	3.59315	3.09928	4.51998	1.96654	1.94117	2.15744	3.65123
3.9779	1.51305	3.36947	2.77673	1.91404	2.68304	2.12503	3.64134	3.81015	4.81884	3.36356	7.02001	4.91807	2.04783	2.89845	3.66605	2.12503	3.64134	1.91185	3.55413	2.48455	3.98438	1.80211	2.89298	2.18716	3.61144	2.85758	3.80935			1.87916	2.06831	2.12503	3.64134	3.07338	4.53028	1.98344	1.94117	2.18716	3.61144
4.08169	1.47615	3.40136	2.73648	1.91407	2.70231	2.16957	3.72808	3.85202	4.74606	3.40446	6.91387	4.9446	2.0765	2.94359	3.56731	2.16957	3.72808	1.92802	3.60179	2.49262	3.96698	1.81735	2.93178	2.2268	3.56169	2.87091	3.83056			1.87916	2.0932	2.16957	3.72808	3.09065	4.51581	1.98344	1.96453	2.2268	3.56169
4.15093	1.43924	3.48639	2.68618	1.92206	2.72159	2.18739	3.69918	3.89388	4.67328	3.41266	6.94923	4.99763	1.99062	2.96616	3.5344	2.18739	3.69918	1.96842	3.68759	2.54098	4.06276	1.85543	3.00162	2.27634	3.502	2.8842	3.75625			1.89552	2.10944	2.18739	3.69918	3.17698	4.47628	2.0007	1.97977	2.27634	3.502
4.22016	1.40234	3.56079	2.55539	1.93798	2.73126	2.24975	3.84375	3.92741	4.63691	3.42901	6.84312	5.01088	2.00973	2.96616	3.55909	2.24975	3.84375	1.98459	3.659	2.54098	4.04533	1.87067	2.97835	2.33585	3.45225	2.89751	3.7244			1.90334	2.13433	2.24975	3.84375	3.24604	4.43676	2.00896	2.00313	2.33585	3.45225
4.26339	1.39311	3.59268	2.50509	1.93804	2.76016	2.29427	3.88229	3.95249	4.56409	3.44539	6.87848			2.98309	3.50969	2.29427	3.88229	2.04116	3.802	2.58935	4.13241	1.92399	3.09474	2.34569	3.41246	2.92409	3.735			1.90334	2.14245	2.29427	3.88229	3.25468	4.43676	2.00896	2.01075	2.34569	3.41246
4.3067	1.35621	3.62457	2.47491	1.93808	2.77943	2.29427	3.92086	3.99439	4.50346	3.47811	6.73696			2.99438	3.47678	2.29427	3.92086	2.08157	3.84013	2.5974	4.08887	1.96208	3.12577	2.40521	3.36272	2.9507	3.59699			1.91935	2.17545	2.29427	3.92086	3.28921	4.40711	2.02585	2.04171	2.40521	3.36272
4.35855	1.35621	3.68835	2.44473	1.95401	2.79873	2.36553	3.96905	4.02786	4.43067	3.50267	6.77234			3.04518	3.36981	2.36553	3.96905	2.08157	3.87828	2.65382	4.1118	1.96208	3.15683	2.42501	3.33287	2.9507	3.65008			1.91935	2.15922	2.36553	3.96905	3.29784	4.39723	2.02585	2.02648	2.42501	3.33287
4.44514	1.29163	3.7096	2.41455	1.95405	2.81799	2.36553	3.99796	4.04458	4.38212	3.51902	6.63081			3.05081	3.38627	2.36553	3.99796	2.14621	3.92594	2.65382	4.14112	2.02301	3.19563	2.47448	3.24333	2.96401	3.68194			1.92753	2.19195	2.36553	3.99796	3.31511	4.38735	2.03448	2.0572	2.47448	3.24333
4.53163	1.26395	3.74149	2.35418	1.96204	2.83728	2.41896	4.09436	4.11155	4.26081	3.54357	6.66621			3.07338	3.32044	2.41896	4.09436	2.14621	3.95453	2.70219	4.1292	2.02301	3.2189	2.54375	3.12395	2.9773	3.60763			1.93535	2.20873	2.41896	4.09436	3.36691	4.33794	2.04274	2.07295	2.54375	3.12395
4.55758	1.25473	3.79464	2.324	1.97003	2.85656	2.42787	4.07507	4.14505	4.20015	3.55994	6.54235			3.08467	3.32867	2.42787	4.07507	2.1947	4.04989	2.70219	4.15855	2.06871	3.29652	2.58336	3.06425	3.00392	3.5333			1.93535	2.21684	2.42787	4.07507	3.38417	4.31818	2.04274	2.08056	2.58336	3.06425
4.58356	1.23627	3.83715	2.2737	1.97803	2.88548	2.47241	4.17145	4.20369	4.11526	3.60085	6.57777			3.09597	3.2793	2.47241	4.17145	2.20278	4.03081	2.75055	4.16802	2.07633	3.28099	2.6429	3.02445	3.01721	3.54391			1.94353	2.23334	2.47241	4.17145	3.41007	4.27866	2.05138	2.09605	2.6429	3.02445
4.63545	1.21782	3.90093	2.20327	1.986	2.89513	2.48132	4.13291	4.27067	3.99396	3.60903	6.45391			3.1411	3.20525	2.48132	4.13291	2.24318	4.12615	2.7586	4.16983	2.11442	3.35859	2.65258	2.92497	3.03052	3.44836			1.95135	2.23334	2.48132	4.13291	3.43597	4.25889	2.05963	2.09605	2.65258	2.92497
4.69594	1.21782	3.93282	2.14291	1.98606	2.92403	2.56148	4.26785	4.32924	3.86049	3.63358	6.40087			3.16933	3.14765	2.56148	4.26785	2.25127	4.08802	2.7989	4.17	2.12204	3.32755	2.69226	2.89512	3.03052	3.48021			1.95953	2.25797	2.56148	4.26785	3.45324	4.22925	2.06827	2.11916	2.69226	2.89512
4.74784	1.19937	3.98596	2.07248	1.99407	2.95294	2.57929	4.22929	4.41299	3.72707	3.6745	6.31241			3.20883	3.09003	2.57929	4.22929	2.32401	4.2215	2.80697	4.15929	2.1906	3.43621	2.74181	2.83543	3.05712	3.43775			1.95953	2.26635	2.57929	4.22929	3.47914	4.1996	2.06827	2.12703	2.74181	2.83543
4.80846	1.15324	3.99659	2.03224	2.00207	2.98186	2.65055	4.33531	4.5135	3.5694	3.68268	6.36546			3.2314	3.04889	2.65055	4.33531	2.34016	4.18335	2.83921	4.15715	2.20583	3.40515	2.76161	2.80558	3.07041	3.38466			1.97554	2.29097	2.65055	4.33531	3.51367	4.16008	2.08515	2.15014	2.76161	2.80558
4.86033	1.14401	4.06037	1.96182	2.00213	3.01076	2.70399	4.34495	4.58889	3.46025	3.70723	6.20627			3.25396	2.98306	2.70399	4.34495	2.40481	4.28823	2.87144	4.15456	2.26677	3.49051	2.79133	2.76579	3.0837	3.33158			1.98372	2.30748	2.70399	4.34495	3.5482	4.12055	2.09379	2.16563	2.79133	2.76579
4.87766	1.12556	4.08163	1.96182	2.01014	3.03968	2.80197	4.44133	4.63915	3.3875	3.71541	6.27701			3.29912	2.90901	2.80197	4.44133	2.4533	4.29776	2.95205	4.13716	2.31247	3.49828	2.79123	2.72599	3.09701	3.37405			1.98372	2.31586	2.80197	4.44133	3.58273	4.06126	2.09379	2.1735	2.79123	2.72599
4.92092	1.10711	4.16666	1.91151	2.01811	3.04933	2.89994	4.48954	4.72296	3.29051	3.73996	6.13552			3.33862	2.85141	2.89994	4.48954	2.54219	4.31345	2.97624	4.12371	2.39626	3.57588	2.84083	2.6862	3.09701	3.2891			1.99154	2.33237	2.89994	4.48954	3.60863	4.02174	2.10205	2.18899	2.84083	2.6862
4.94684	1.10711	4.23044	1.85115	2.03404	3.06863	2.89994	4.52809	4.76486	3.24202	3.74814	6.18855			3.37248	2.77737	2.89994	4.52809	2.63108	4.3014	3.00848	4.115	2.48005	3.61469	2.88041	2.61655	3.12363	3.24664			1.99972	2.34887	2.89994	4.52809	3.6518	3.96245	2.11068	2.20448	2.88041	2.61655
5.05061	1.07943	4.25169	1.83103	2.04205	3.09754	2.97121	4.54737	4.79	3.21779	3.77269	6.01166			3.40634	2.73622	2.97121	4.54737	2.63108	4.31962	3.00848	4.13241	2.48005	3.64573	2.89029	2.59665	3.12363	3.2891			1.99972	2.35699	2.97121	4.54737	3.69496	3.89328	2.11068	2.2121	2.89029	2.59665
		4.30484	1.79079	2.05006	3.12646	2.99792	4.54737	4.81514	3.1814	3.78906	6.10011			3.46841	2.63746	2.99792	4.54737	2.69574	4.3387	3.03266	4.09757	2.54099	3.66126	2.90008	2.53696	3.13692	3.24664			2.0079	2.37349	2.99792	4.54737	3.73813	3.85375	2.11932	2.22759	2.90008	2.53696
		4.33673	1.76061	2.0501	3.14573	3.10481	4.57628	4.88222	3.13297	3.80542	5.9232			3.48534	2.57986	3.10481	4.57628	2.71998	4.3586	3.07295	4.07146	2.56384	3.66126	2.93979	2.51706	3.13692	3.20418			2.01572	2.39	3.10481	4.57628	3.7554	3.82411	2.12757	2.24308	2.93979	2.51706
		4.41113	1.69018	2.06605	3.17466	3.11372	4.6052	4.94093	3.09665	3.82997	5.94091			3.50792	2.61277	3.11372	4.6052	2.81695	4.36729	3.12132	4.02792	2.65525	3.68453	2.95954	2.46732	3.16353	3.21479			2.0239	2.40649	3.11372	4.6052	3.79856	3.7747	2.13621	2.25856	2.95954	2.46732
		4.51743	1.61976	2.06607	3.18429	3.18497	4.61483	4.98284	3.06031	3.87087	5.79939			3.55306	2.53872	3.18497	4.61483	2.82504	4.37599	3.16161	3.98438	2.66287	3.70782	2.98934	2.45737	3.16353	3.19357			2.0239	2.41489	3.18497	4.61483	3.81583	3.75494	2.13621	2.26644	2.98934	2.45737
		4.60246	1.56945	2.06615	3.22283	3.25623	4.63411	5.06671	3.01191	3.87907	5.83475			3.56999	2.4729	3.25623	4.63411	2.88969	4.3855	3.20191	3.94085	2.72381	3.71557	3.01905	2.41758	3.17682	3.15108			2.03173	2.4395	3.25623	4.63411	3.84173	3.73518	2.14447	2.28953	3.01905	2.41758
		4.65561	1.53927	2.07414	3.24211	3.26514	4.6052	5.15059	2.97566	3.88725	5.78172			3.59256	2.48935	3.26514	4.6052	2.95433	4.40458	3.19386	3.93214	2.78474	3.7311	3.03878	2.35788	3.20342	3.09802			2.03991	2.456	3.26514	4.6052	3.90216	3.67589	2.1531	2.30502	3.03878	2.35788
		4.74064	1.48897	2.0821	3.25176	3.32748	4.63411			3.91997	5.62248			3.61513	2.43175	3.32748	4.63411	2.96241	4.41581	3.23417	3.90603	2.79236	3.70782	3.07849	2.33799	3.23002	3.05555			2.03991	2.46439	3.32748	4.63411	3.91079	3.66601	2.1531	2.31289	3.07849	2.33799
		4.78316	1.47891	2.09009	3.27104	3.3542	4.61483			3.92815	5.67556			3.64335	2.45644	3.3542	4.61483	3.01899	4.42449	3.25028	3.8799	2.84569	3.7311	3.13803	2.29819	3.25664	2.9706			2.03991	2.44762	3.3542	4.61483	3.93669	3.62648	2.1531	2.29715	3.13803	2.29819
		4.84693	1.45879	2.09808	3.29033	3.40763	4.67			3.9609	5.53403			3.65464	2.36592	3.40763	4.67	3.04322	4.42533	3.28252	3.8625	2.86853	3.71557	3.18755	2.22854	3.29653	2.95999			2.04773	2.47251	3.40763	4.67	3.97122	3.59684	2.16136	2.32051	3.18755	2.22854
		4.92134	1.41855	2.10607	3.30961	3.42545	4.61483			3.97725	5.62248			3.67721	2.39061	3.42545	4.61483	3.09171	4.44008	3.28252	3.83635	2.91424	3.75999	3.21729	2.1987	3.30984	2.86444			2.04773	2.4974	3.42545	4.61483	4.02302	3.52767	2.16136	2.34387	3.21729	2.1987
		5.017	1.39842	2.10609	3.31924	3.49671	4.62447			4.0018	5.44559			3.69978	2.30833	3.49671	4.62447	3.10788	4.44523	3.29864	3.81895	2.92947	3.71557	3.24696	2.13901	3.34974	2.79013			2.06373	2.50551	3.49671	4.62447	4.04892	3.51779	2.17825	2.35149	3.24696	2.13901
		5.03826	1.38836	2.11409	3.34816	3.55905	4.57628			4.01818	5.46329			3.73364	2.27541	3.55905	4.57628	3.17252	4.45477	3.31476	3.81895	2.9904	3.72333	3.3262	2.02956	3.38965	2.71582			2.07191	2.53014	3.55905	4.57628	4.07482	3.49802	2.18688	2.3746	3.3262	2.02956
		5.07015	1.36824	2.12206	3.35781	3.56796	4.6052			4.03453	5.37484			3.79007	2.20958	3.56796	4.6052	3.22909	4.46684	3.30671	3.81024	3.04373	3.68453	3.39557	1.94997	3.38965	2.75827			2.07191	2.54691	3.56796	4.6052	4.10072	3.46838	2.18688	2.39034	3.39557	1.94997
		5.11266	1.33806	2.12214	3.39634	3.69267	4.55699			4.0509	5.39251			3.82393	2.16021	3.69267	4.55699	3.23717	4.47554	3.32283	3.79284	3.05135	3.70782	3.43526	1.92013	3.42954	2.63087			2.07191	2.48063	3.69267	4.55699	4.09209	3.43874	2.18688	2.32813	3.43526	1.92013
				2.13013	3.41563	3.69267	4.53773			4.05908	5.30405			3.86909	2.09438	3.69267	4.53773	3.35032	4.48	3.36311	3.7493	3.158	3.669	3.48483	1.87038	3.46943	2.58841			2.08792	2.56314	3.69267	4.53773	4.15252	3.38933	2.20378	2.40558	3.48483	1.87038
				2.13812	3.43491	3.79956	4.48954			4.06726	5.33946			3.8973	2.11084	3.79956	4.48954	3.35032	4.46854	3.33894	3.7493	3.158	3.6535	3.5641	1.7709	3.48274	2.60965			2.08792	2.52202	3.79956	4.48954	4.16978	3.37945	2.20378	2.36698	3.5641	1.7709
				2.1461	3.45419	3.79956	4.5088			4.07545	5.25101			3.93116	2.05323	3.79956	4.5088	3.44729	4.44077	3.39537	3.69706	3.24941	3.61469	3.61375	1.751	3.50936	2.52471			2.09574	2.55503	3.79956	4.5088	4.16978	3.36957	2.21203	2.39796	3.61375	1.751
				2.15409	3.47348	3.853	4.46061			4.09181	5.28638			3.97066	2.00386	3.853	4.46061	3.44729	4.45984	3.3873	3.72317	3.24941	3.63021	3.64341	1.69131	3.54926	2.47162			2.09574	2.57992	3.853	4.46061	4.20432	3.33992	2.21203	2.42132	3.64341	1.69131
				2.1621	3.50239	3.87971	4.46061			4.09999	5.18023			3.97066	2.04501	3.87971	4.46061	3.49578	4.41217	3.43567	3.65352	3.29511	3.5914	3.71281	1.62167	3.56255	2.41854			2.1121	2.60454	3.87971	4.46061	4.21295	3.33992	2.2293	2.44443	3.71281	1.62167
				2.17009	3.52168	3.94206	4.41242			4.12454	5.23331			4.05531	1.93803	3.94206	4.41242	3.52002	4.41217	3.41149	3.66222	3.31795	3.5914	3.76244	1.59182	3.57586	2.461			2.1281	2.64565	3.94206	4.41242	4.24748	3.33004	2.24619	2.48302	3.76244	1.59182
				2.17807	3.54096	4.01331	4.36423			4.13272	5.10949			4.11174	1.85575	4.01331	4.36423	3.57659	4.3645	3.47596	3.59258	3.37128	3.55261	3.82195	1.54208	3.64237	2.34422			2.1281	2.66216	4.01331	4.36423	4.27338	3.32016	2.24619	2.49851	3.82195	1.54208
				2.18604	3.55061	4.02222	4.33531			4.16546	5.05641			4.1456	1.88043	4.02222	4.33531	3.64123	4.31683	3.43567	3.60128	3.43221	3.5138	3.87147	1.47244	3.65566	2.35484			2.13628	2.68705	4.02222	4.33531	4.28201	3.31028	2.25482	2.52187	3.87147	1.47244
				2.19403	3.5699	4.09348	4.28712			4.16546	5.09177			4.16817	1.83106	4.09348	4.28712	3.64931	4.28823	3.50015	3.54903	3.43983	3.49051	3.94087	1.40279	3.70886	2.2699			2.14411	2.67866	4.09348	4.28712	4.29928	3.28063	2.26308	2.514	3.94087	1.40279
				2.20202	3.58918	4.10239	4.31604			4.19	4.93258			4.21896	1.80638	4.10239	4.31604	3.71397	4.24056	3.49208	3.54033	3.50077	3.45172	3.99045	1.35305	3.73547	2.29114			2.15228	2.70328	4.10239	4.31604	4.30791	3.27075	2.27172	2.53711	3.99045	1.35305
				2.20208	3.61808	4.1291	4.23893			4.19819	5.00333			4.26975	1.74055	4.1291	4.23893	3.72205	4.26916	3.52433	3.50549	3.50839	3.47501	4.02024	1.3431	3.77538	2.21682			2.16011	2.72006	4.1291	4.23893	4.32518	3.26087	2.27997	2.55284	4.02024	1.3431
				2.21803	3.64701	4.14692	4.26785			4.2391	4.8618			4.31489	1.69118	4.14692	4.26785	3.74629	4.19288	3.5485	3.47066	3.53124	3.41291	4.10952	1.27346	3.80198	2.16373			2.16829	2.74468	4.14692	4.26785	4.34245	3.25099	2.28861	2.57595	4.10952	1.27346
				2.24194	3.67597	4.18255	4.17145			4.25547	4.89721			4.32618	1.71586	4.18255	4.17145	3.76245	4.2215	3.5485	3.49679	3.54648	3.43621	4.18889	1.21376	3.93498	2.04695			2.16829	2.73629	4.18255	4.17145	4.35108	3.24111	2.28861	2.56808	4.18889	1.21376
				2.24993	3.69525	4.19145	4.21002			4.28002	4.75569			4.35441	1.66649	4.19145	4.21002	3.79477	4.12615	3.58075	3.42714	3.57694	3.35859	4.28814	1.15407	3.98819	2.04695			2.17611	2.77769	4.19145	4.21002	4.35108	3.22134	2.29686	2.60693	4.28814	1.15407
				2.28176	3.71459	4.26272	4.10398			4.29638	4.79105			4.41084	1.65826	4.26272	4.10398	3.80286	4.1643	3.56464	3.42714	3.58456	3.38964	4.32777	1.10432	4.06799	1.90894			2.18429	2.79419	4.26272	4.10398	4.36835	3.20158	2.30549	2.62242	4.32777	1.10432
				2.31366	3.76282	4.28052	4.13291			4.3373	4.68489			4.46163	1.61712	4.28052	4.13291	3.86751	4.05941	3.59687	3.3836	3.6455	3.30426	4.35749	1.06453	4.13449	1.90894			2.19212	2.80257	4.28052	4.13291	4.41151	3.16206	2.31376	2.63029	4.35749	1.06453
				2.3296	3.78212	4.33396	4.05579			4.3373	4.61416			4.50676	1.59244	4.33396	4.05579	3.88367	4.08802	3.62911	3.36618	3.66073	3.32755	4.44683	1.01478	4.14781	1.83462			2.2003	2.8188	4.33396	4.05579	4.42878	3.14229	2.32239	2.64552	4.44683	1.01478
				2.34552	3.79179	4.35178	4.02688			4.37003	4.57878			4.56319	1.55952	4.35178	4.02688	3.93215	4.01174	3.60492	3.35747	3.70643	3.26547	4.47654	0.97499	4.21431	1.84523			2.2163	2.84369	4.35178	4.02688	4.45468	3.14229	2.33928	2.66888	4.47654	0.97499
				2.36142	3.79183	4.36069	4.05579			4.37821	4.61416			4.60269	1.56775	4.36069	4.05579	3.94832	3.98315	3.66135	3.31393	3.72167	3.2422	4.52617	0.94514	4.2542	1.7603			2.2163	2.83558	4.36069	4.05579	4.48058	3.12253	2.33928	2.66127	4.52617	0.94514
				2.37735	3.81113	4.39632	3.99796			4.40276	4.5257			4.61399	1.53483	4.39632	3.99796	3.9564	4.01174	3.66135	3.29652	3.72929	3.26547	4.57579	0.9153	4.33401	1.77091			2.2163	2.8272	4.39632	3.99796	4.48058	3.10277	2.33928	2.6534	4.57579	0.9153
				2.4012	3.81118	4.41414	3.94977			4.41094	4.47262			4.64785	1.55129	4.41414	3.94977	3.98873	3.95453	3.70972	3.27041	3.75976	3.2189	4.64537	0.9153	4.37392	1.70722			2.22448	2.8602	4.41414	3.94977	4.48921	3.083	2.34791	2.68437	4.64537	0.9153
				2.42507	3.82087	4.48538	3.87267			4.41911	4.508			4.68171	1.51015	4.48538	3.87267	4.00489	3.90687	3.67747	3.27041	3.775	3.1801	4.73466	0.84565	4.40054	1.71784			2.22448	2.8932	4.48538	3.87267	4.54101	3.05336	2.34791	2.71535	4.73466	0.84565
				2.44099	3.83054	4.51211	3.88229			4.44366	4.43725			4.71557	1.51015	4.51211	3.88229	4.06953	3.83061	3.71777	3.21817	3.83593	3.11803	4.75451	0.83571	4.44043	1.65413			2.23266	2.8767	4.51211	3.88229	4.57554	3.01383	2.35655	2.69986	4.75451	0.83571
				2.48871	3.84028	4.58335	3.76665			4.45186	4.49033			4.73814	1.48546	4.58335	3.76665	4.09378	3.84013	3.70972	3.20074	3.85879	3.12577	4.84382	0.77601	4.46703	1.66475			2.24831	2.92621	4.58335	3.76665	4.61007	2.99407	2.37306	2.74633	4.84382	0.77601
				2.50463	3.84995	4.58335	3.79556			4.46004	4.38417			4.75507	1.49369	4.58335	3.79556	4.15842	3.72574	3.74195	3.17463	3.91972	3.03267	4.88356	0.76607	4.52025	1.61167			2.24831	2.90971	4.58335	3.79556	4.66187	2.96443	2.37306	2.73084	4.88356	0.76607
				2.52848	3.85	4.6368	3.67989			4.48459	4.41955			4.82843	1.46078	4.6368	3.67989	4.15842	3.75433	3.79838	3.12239	3.91972	3.05595	4.91338	0.76607	4.53354	1.6329			2.24831	2.8932	4.6368	3.67989	4.6964	2.94466	2.37306	2.71535	4.91338	0.76607
				2.54434	3.83077	4.64571	3.71844			4.49276	4.33109			4.82843	1.469	4.64571	3.71844	4.20691	3.63993	3.77419	3.12239	3.96542	2.96282	4.98288	0.73621	4.56015	1.59043			2.25649	2.91809	4.64571	3.71844	4.70504	2.9249	2.3817	2.73871	4.98288	0.73621
				2.56024	3.83081	4.68135	3.60278			4.51731	4.36651			4.8905	1.44432	4.68135	3.60278	4.215	3.67805	3.84673	3.0266	3.97304	2.99385	5.05241	0.71632	4.73305	1.51612			2.26431	2.93433	4.68135	3.60278	4.7482	2.90514	2.38995	2.75395	5.05241	0.71632
				2.58411	3.84049	4.69916	3.6317			4.53367	4.27806			4.90179	1.46078	4.69916	3.6317	4.24733	3.56365	3.82255	3.0266	4.00352	2.90073		0	4.77296	1.47365			2.26431	2.94271	4.69916	3.6317	4.80863	2.86561	2.38995	2.76182		0
				2.60794	3.83091	4.74368	3.53532			4.55822	4.31343			4.96388	1.42786	4.74368	3.53532	4.26348	3.59226	3.88704	2.96566	4.01875	2.92401		0	4.81287	1.48426			2.27249	2.95083	4.74368	3.53532	4.83453	2.84585	2.39859	2.76944		0
				2.63972	3.82135	4.78822	3.46785			4.55822	4.24265			4.98644	1.44432	4.78822	3.46785	4.30389	3.49692	3.87092	2.95695	4.05683	2.84641		0	4.94587	1.43118			2.27249	2.96734	4.78822	3.46785	4.8518	2.82609	2.39859	2.78493		0
				2.65562	3.82139	4.79713	3.48713			4.58277	4.22498			4.99772	1.41963	4.79713	3.48713	4.34429	3.43018	3.91122	2.91341	4.09491	2.79209		0					2.28031	2.99223	4.79713	3.48713	4.91223	2.80632	2.40685	2.80828		0
				2.67152	3.82143	4.85057	3.38109			4.59914	4.1719					4.85057	3.38109	4.35238	3.44925	3.89509	2.91341	4.10253	2.80762		0					2.28031	2.97572	4.85057	3.38109	4.9295	2.80632	2.40685	2.7928		0
				2.71125	3.81188	4.8951	3.36183			4.60732	4.22498					4.8951	3.36183	4.40086	3.34437	3.93539	2.86988	4.14824	2.72224		0					2.28031	2.96734	4.8951	3.36183	4.9554	2.79644	2.40685	2.78493		0
				2.75098	3.80234	4.93074	3.28471			4.62368	4.1542					4.93074	3.28471	4.44127	3.32531	3.94346	2.83504	4.18632	2.70673		0					2.28849	3.00035	4.93074	3.28471	4.96403	2.78656	2.41548	2.8159		0
				2.79864	3.78318	4.96637	3.26543			4.64823	4.10115					4.96637	3.26543	4.4736	3.24903	3.98376	2.80023	4.2168	2.64464		0					2.29632	3.00873	4.96637	3.26543	4.98129	2.77668	2.42374	2.82377		0
				2.81452	3.77358	5.00198	3.18833			4.65642	4.1542					5.00198	3.18833	4.50592	3.22996	3.9757	2.83504	4.24727	2.62911		0					2.29632	3.01685	5.00198	3.18833	4.99856	2.7668	2.42374	2.83139		0
				2.84632	3.77365	5.0198	3.21724			4.68915	4.10115					5.0198	3.21724	4.53824	3.1537	4.016	2.74798	4.27773	2.56705		0					2.3045	3.02523	5.0198	3.21724	5.01583	2.7668	2.43237	2.83926		0
				2.86218	3.75442	5.03762	3.11121			4.68915	4.04807							4.55441	3.18229	3.99182	2.74798	4.29297	2.59032		0					2.3045	3.01685	5.03762	3.11121			2.43237	2.83139		0
				2.89394	3.73523	5.05543	3.14014			4.72188	3.97729							4.57058	3.07742	4.04824	2.70444	4.30821	2.50495		0					2.31232	3.02523					2.44063	2.83926		0
				2.93367	3.72569	5.07325	3.07267			4.73824	4.01271							4.58673	3.10603	4.03212	2.69574	4.32344	2.52824		0					2.31232	3.07447					2.44063	2.88547		0
				2.95747	3.69684	5.10887	3.07267			4.77916	3.94193							4.6029	3.03929	4.10466	2.60866	4.33868	2.47392		0					2.31232	3.04146					2.44063	2.85449		0
				2.97335	3.68725	5.10887	3.03412			4.77916	3.97729							4.63522	3.03929	4.07242	2.62607	4.36914	2.47392		0					2.31232	3.03334					2.44063	2.84687		0
				2.9972	3.6873	5.12669	3.01483			4.82007	3.88885							4.63522	3.00116	4.15302	2.54772	4.36914	2.44288		0					2.3205	3.04146					2.44926	2.85449		0
				3.01306	3.66807					4.82007	3.92426							4.65139	2.98209	4.11273	2.55642	4.38438	2.42735		0					2.32868	3.06635					2.45789	2.87785		0
				3.05279	3.65853					4.84462	3.85348							4.69987	2.95349	4.1772	2.49547	4.43008	2.40408		0					2.32868	3.08285					2.45789	2.89334		0
				3.0766	3.63931					4.85279	3.90655							4.69987	2.8963	4.15302	2.49547	4.43008	2.35751		0					2.32868	3.05824					2.45789	2.87024		0
				3.10838	3.62975					4.88554	3.8181							4.74836	2.7914	4.20139	2.45193	4.47579	2.27214		0					2.33686	3.09936					2.46653	2.90883		0
				3.14807	3.60094					4.89372	3.87118							4.76451	2.84861	4.18527	2.44323	4.49101	2.3187		0					2.35286	3.09936					2.48342	2.90883		0
				3.17985	3.59138					4.91827	3.78273							4.83725	2.7056	4.21751	2.41709	4.55958	2.20231		0					2.35286	3.11586					2.48342	2.92432		0
				3.21163	3.58182					4.93462	3.8181							4.84534	2.75327	4.21751	2.39098	4.5672	2.2411		0					2.35286	3.12398					2.48342	2.93194		0
				3.21958	3.58184					4.95917	3.78273							4.90191	2.61981	4.25781	2.35615	4.62052	2.13247		0					2.36886	3.15699					2.50031	2.96292		0
				3.22751	3.57222					4.96735	3.72965							4.92614	2.63887	4.30617	2.2865	4.64337	2.14797		0					2.36886	3.13237					2.50031	2.93981		0
				3.24341	3.57226					4.9919	3.76502							4.96655	2.54353	4.3384	2.25167	4.68145	2.07037		0					2.36886	3.14887					2.50031	2.9553		0
				3.29107	3.5531					5.00008	3.71194							4.97463	2.58166	4.3384	2.2865	4.68907	2.10142		0					2.37669	3.14887					2.50857	2.9553		0
				3.3149	3.54352					5.03282	3.67657							4.9908	2.51492	4.37066	2.18201	4.70431	2.04709		0					2.37669	3.17376					2.50857	2.97866		0
				3.33874	3.53394					5.041	3.71194							5.04736	2.48633	4.39483	2.18201	4.75762	2.02382		0					2.38487	3.14887					2.5172	2.9553		0
				3.34669	3.53396					5.06467	3.64874									4.45932	2.07752	4.77286	1.96949		0					2.38487	3.18188					2.5172	2.98628		0
				3.36257	3.52436					5.12461	3.5926									4.42706	2.09494	4.7881	1.98502		0					2.38487	3.17376					2.5172	2.97866		0
				3.40228	3.50519															4.51574	2.01658	4.86427	1.94622		0					2.39269	3.19					2.52546	2.9939		0
				3.41814	3.48596															4.53991	1.95562	4.87951	1.90742		0					2.40087	3.19838					2.5341	3.00177		0
				3.4658	3.4668															4.56409	1.96433	4.92521	1.87636		0					2.4087	3.21489					2.54235	3.01726		0
				3.48963	3.45722															4.59633	1.87726	4.95568	1.88413		0					2.4087	3.22327					2.54235	3.02513		0
				3.55313	3.4092															4.65275	1.82502				0					2.41688	3.23139					2.55099	3.03275		0
				3.60076	3.37077															4.7253	1.75536				0					2.4247	3.23139					2.55924	3.03275		0
				3.6325	3.34195															4.71724	1.79019				0					2.4247	3.2395					2.55924	3.04036		0
				3.65631	3.32274															4.78978	1.6857				0					2.43288	3.24789					2.56788	3.04824		0
				3.67217	3.30351															4.81395	1.6857				0					2.43288	3.2395					2.56788	3.04036		0
				3.68009	3.28426															4.83814	1.63346				0					2.44106	3.27251					2.57651	3.07134		0
				3.70388	3.25541															4.87038	1.61604				0					2.45706	3.28089					2.5934	3.0792		0
				3.73562	3.22659															4.87038	1.63346				0					2.46524	3.28901					2.60204	3.08682		0
				3.75146	3.19772															4.91068	1.5638				0					2.46524	3.2974					2.60204	3.09469		0
				3.77526	3.16888															4.9268	1.58122				0					2.48124	3.32202					2.61893	3.1178		0
				3.78317	3.14963															4.95904	1.52898				0					2.48124	3.2974					2.61893	3.09469		0
				3.80694	3.11115															4.98322	1.52027				0					2.48124	3.3139					2.61893	3.11018		0
				3.8228	3.09192															5.02353	1.46803				0					2.48124	3.33852					2.61893	3.13329		0
				3.83071	3.07267																				0					2.48907	3.33852					2.62719	3.13329		0
				3.84658	3.05344																				0					2.49725	3.35503					2.63582	3.14878		0
				3.86242	3.02458																				0					2.49725	3.36341					2.63582	3.15665		0
				3.87828	3.00535																				0					2.50507	3.37965					2.64408	3.17189		0
				3.90205	2.96687																				0					2.51325	3.38803					2.65271	3.17976		0
				3.92587	2.94766																				0					2.51325	3.39642					2.65271	3.18763		0
				3.97345	2.88997																				0					2.52108	3.40454					2.66097	3.19525		0
				3.97343	2.88034																				0					2.52108	3.42104					2.66097	3.21074		0
				3.98929	2.86111																				0					2.52925	3.42943					2.6696	3.21861		0
				3.99722	2.85149																				0					2.52925	3.42104					2.6696	3.21074		0
				4.02102	2.82265																				0					2.53708	3.42943					2.67786	3.21861		0
				4.03688	2.80342																				0					2.54526	3.45405					2.6865	3.24172		0
				4.05272	2.77456																				0					2.54526	3.43755					2.6865	3.22623		0
				4.07649	2.73608																				0					2.55344	3.47054					2.69513	3.2572		0
				4.08443	2.72646																				0					2.55344	3.45405					2.69513	3.24172		0
				4.09234	2.70722																				0					2.56162	3.46216					2.70376	3.24933		0
				4.11615	2.688																				0					2.56944	3.47894					2.71202	3.26508		0
				4.1241	2.68802																				0					2.58544	3.50355					2.72891	3.28818		0
				4.13199	2.65914																				0					2.58544	3.48705					2.72891	3.27269		0
				4.16375	2.63995																				0					2.59362	3.50355					2.73754	3.28818		0
				4.1796	2.61108																				0					2.59362	3.51194					2.73754	3.29605		0
				4.21138	2.60152																				0					2.60927	3.52817					2.75406	3.31129		0
				4.22718	2.55339																				0					2.60927	3.54468					2.75406	3.32678		0
				4.23511	2.54378																				0					2.61745	3.55306					2.76269	3.33464		0
				4.28277	2.52462																				0					2.62528	3.56957					2.77095	3.35013		0
				4.29065	2.48611																				0					2.64128	3.57769					2.78784	3.35775		0
				4.30653	2.47651																				0					2.64128	3.58607					2.78784	3.36562		0
				4.33829	2.45732																				0					2.64946	3.60257					2.79648	3.38111		0
				4.35417	2.44772																				0					2.66582	3.61069					2.81374	3.38873		0
				4.36208	2.42847																				0					2.66582	3.6272					2.81374	3.40422		0
				4.40177	2.39966																				0					2.67364	3.63558					2.822	3.41209		0
				4.44147	2.37085																				0					2.68964	3.6437					2.8389	3.41971		0
				4.48911	2.34206																				0					2.69782	3.6602					2.84753	3.43519		0
				4.5447	2.31329																				0					2.71383	3.66859					2.86442	3.44307		0
				4.57648	2.30373																				0					2.71383	3.68509					2.86442	3.45856		0
				4.63203	2.25569																				0					2.72165	3.70971					2.87267	3.48166		0
				4.63993	2.22681																				0					2.73766	3.7346					2.88957	3.50502		0
				4.7114	2.18844																				0					2.74583	3.75083					2.8982	3.52026		0
				4.73521	2.16922																				0					2.75366	3.72621					2.90646	3.49715		0
				4.75904	2.15965																				0					2.75366	3.75083					2.90646	3.52026		0
				4.82253	2.10199																				0					2.77002	3.7676					2.92372	3.536		0
				4.84636	2.09241																				0					2.78602	3.75922					2.94061	3.52813		0
				4.90197	2.07327																				0					2.78602	3.78411					2.94061	3.55149		0
				4.9417	2.06373																				0					2.7942	3.79223					2.94925	3.55911		0
																									0					2.7942	3.80035					2.94925	3.56673		0
																									0					2.80202	3.81712					2.95751	3.58246		0
																									0					2.80202	3.82523					2.95751	3.59008		0
																									0					2.81803	3.83335					2.9744	3.5977		0
																									0					2.84221	3.85012					2.99992	3.61344		0
																									0					2.84221	3.87475					2.99992	3.63655		0
																									0					2.85003	3.89125					3.00818	3.65204		0
																									0					2.86604	3.90774					3.02507	3.66752		0
																									0					2.87422	3.91586					3.03371	3.67514		0
																									0					2.8824	3.92425					3.04234	3.68301		0
																									0					2.8984	3.94075					3.05924	3.6985		0
																									0					2.90658	3.94887					3.06787	3.70612		0
																									0					2.9144	3.95726					3.07612	3.71399		0
																									0					2.92258	3.96537					3.08476	3.72161		0
																									0					2.93859	3.97376					3.10165	3.72948		0
																									0					2.93859	3.98188					3.10165	3.7371		0
																									0					2.94641	3.99838					3.10991	3.75259		0
																									0					2.96241	3.99838					3.1268	3.75259		0
																									0					2.96241	4.01489					3.1268	3.76808		0
																									0					2.97024	4.01489					3.13505	3.76808		0
																									0					2.97024	4.02327					3.13505	3.77595		0
																									0					2.97842	4.03139					3.14369	3.78357		0
																									0					2.9866	4.03978					3.15232	3.79144		0
																									0					2.99478	4.03978					3.16095	3.79144		0
																									0					3.0026	4.056					3.16922	3.80667		0
																									0					3.0026	4.0644					3.16922	3.81455		0
																									0					3.02678	4.0644					3.19474	3.81455		0
																									0					3.02678	4.0809					3.19474	3.83004		0
																									0					3.03461	4.08901					3.20299	3.83765		0
																									0					3.05061	4.0974					3.21989	3.84552		0
																									0					3.05879	4.10579					3.22852	3.85339		0
																									0					3.06661	4.1139					3.23678	3.861		0
																									0					3.07479	4.12229					3.24541	3.86888		0
																									0					3.08262	4.13852					3.25368	3.88411		0
																									0					3.0908	4.13852					3.26231	3.88411		0
																									0					3.10716	4.14691					3.27958	3.89198		0
																									0					3.10716	4.16341					3.27958	3.90747		0
																									0					3.11498	4.17153					3.28783	3.91509		0
																									0					3.13098	4.17153					3.30472	3.91509		0
																									0					3.13916	4.1883					3.31335	3.93083		0
																									0					3.14699	4.1883					3.32162	3.93083		0
																									0					3.17117	4.19642					3.34714	3.93845		0
																									0					3.17899	4.19642					3.35539	3.93845		0
																									0					3.21136	4.23781					3.38956	3.9773		0
																									0					3.22736	4.27082					3.40644	4.00828		0
																									0					3.22736	4.25405					3.40644	3.99254		0
																									0					3.25154	4.27894					3.43197	4.0159		0
																									0					3.27537	4.29544					3.45712	4.03139		0
																									0					3.29137	4.29544					3.47402	4.03139		0
																									0					3.31556	4.31195					3.49954	4.04688		0
																									0					3.33974	4.32844					3.52506	4.06236		0
																									0					3.37175	4.34494					3.55884	4.07785		0
																									0					3.39557	4.36145					3.584	4.09334		0
																									0					3.43612	4.36145					3.62678	4.09334		0
																									0					3.45212	4.37795					3.64367	4.10883		0
																									0					3.52396	4.38202					3.7195	4.11264		0
																									0					3.5485	4.37579					3.7454	4.1068		0
																									0					3.59651	4.38418					3.79607	4.11467		0
																									0					3.62851	4.37579					3.82986	4.1068		0
																									0					3.66088	4.38986					3.86401	4.12		0
																									0					3.71671	4.37795					3.92295	4.10883		0
																									0					3.74054	4.35306					3.9481	4.08547		0
																									0					3.74872	4.34494					3.95674	4.07785		0
																									0					3.7889	4.32844					3.99915	4.06236		0
																									0					3.81309	4.33656					4.02468	4.06998		0
																									0					3.82091	4.31195					4.03293	4.04688		0
																									0					3.82909	4.31195					4.04156	4.04688		0
																									0					3.82909	4.29544					4.04156	4.03139		0
																									0					3.84509	4.30355					4.05845	4.039		0
																									0					3.84509	4.29544					4.05845	4.03139		0
																									0					3.85292	4.28705					4.06672	4.02351		0
																									0					3.85292	4.27082					4.06672	4.00828		0
																									0					3.8611	4.27082					4.07535	4.00828		0
																									0					3.87746	4.26243					4.09262	4.00041		0
																									0					3.87746	4.24593					4.09262	3.98492		0
																									0					3.88528	4.23781					4.10087	3.9773		0
																									0					3.89346	4.24593					4.1095	3.98492		0
																									0					3.90128	4.22943					4.11776	3.96943		0
																									0					3.90946	4.23781					4.1264	3.9773		0
																									0					3.91729	4.21292					4.13466	3.95394		0
																									0					3.91729	4.22104					4.13466	3.96156		0
																									0					3.93329	4.20454					4.15154	3.94607		0
																									0					3.94147	4.19642					4.16018	3.93845		0
																									0					3.9653	4.17992					4.18533	3.92296		0
																									0					3.97348	4.1883					4.19396	3.93083		0
																									0					3.97348	4.14691					4.19396	3.89198		0
																									0					3.98166	4.14691					4.2026	3.89198		0
																									0					4.00584	4.1139					4.22812	3.861		0
																									0					4.00584	4.1304					4.22812	3.87649		0
																									0					4.01366	4.14691					4.23638	3.89198		0
																									0					4.01366	4.1139					4.23638	3.861		0
																									0					4.01366	4.08901					4.23638	3.83765		0
																									0					4.02184	4.10579					4.24502	3.85339		0
																									0					4.02967	4.08901					4.25327	3.83765		0
																									0					4.03749	4.07278					4.26153	3.82242		0
																									0					4.03749	4.056					4.26153	3.80667		0
																									0					4.04567	4.0644					4.27016	3.81455		0
																									0					4.05349	4.03978					4.27842	3.79144		0
																									0					4.06167	4.04789					4.28706	3.79906		0
																									0					4.0695	4.02327					4.29531	3.77595		0
																									0					4.07768	4.00677					4.30394	3.76046		0
																									0					4.08586	4.03139					4.31258	3.78357		0
																									0					4.08586	3.99838					4.31258	3.75259		0
																									0					4.08586	4.00677					4.31258	3.76046		0
																									0					4.10186	3.99838					4.32947	3.75259		0
																									0					4.10186	3.97376					4.32947	3.72948		0
																									0					4.11004	4.00677					4.3381	3.76046		0
																									0					4.11004	3.98188					4.3381	3.7371		0
																									0					4.11004	3.92425					4.3381	3.68301		0
																									0					4.12604	3.96537					4.355	3.72161		0
																									0					4.12604	3.95726					4.355	3.71399		0
																									0					4.13387	3.89125					4.36325	3.65204		0
																									0					4.13387	3.94075					4.36325	3.6985		0
																									0					4.14205	3.91586					4.37188	3.67514		0
																									0					4.14987	3.93264					4.38015	3.69089		0
																									0					4.15805	3.89964					4.38878	3.65991		0
																									0					4.15805	3.91586					4.38878	3.67514		0
																									0					4.16587	3.88285					4.39704	3.64416		0
																									0					4.16587	3.89125					4.39704	3.65204		0
																									0					4.16587	3.86635					4.39704	3.62867		0
																									0					4.17405	3.87475					4.40567	3.63655		0
																									0					4.17405	3.85824					4.40567	3.62106		0
																									0					4.18188	3.81712					4.41392	3.58246		0
																									0					4.19006	3.85824					4.42256	3.62106		0
																									0					4.19824	3.83335					4.43119	3.5977		0
																									0					4.21424	3.81712					4.44809	3.58246		0
																									0					4.21424	3.80035					4.44809	3.56673		0
																									0					4.22242	3.78411					4.45672	3.55149		0
																									0					4.23024	3.75083					4.46498	3.52026		0
																									0					4.23024	3.75922					4.46498	3.52813		0
																									0					4.23842	3.78411					4.47361	3.55149		0
																									0					4.25443	3.75083					4.4905	3.52026		0
																									0					4.25443	3.7346					4.4905	3.50502		0
																									0					4.25443	3.72621					4.4905	3.49715		0
																									0					4.27043	3.6932					4.5074	3.46617		0
																									0					4.27043	3.68509					4.5074	3.45856		0
																									0					4.27043	3.71783					4.5074	3.48928		0
																									0					4.29426	3.68509					4.53254	3.45856		0
																									0					4.29426	3.6437					4.53254	3.41971		0
																									0					4.31844	3.54468					4.55807	3.32678		0
																									0					4.32662	3.61069					4.5667	3.38873		0
																									0					4.32662	3.6437					4.5667	3.41971		0
																									0					4.3508	3.60257					4.59222	3.38111		0
																									0					4.38281	3.48705					4.62601	3.27269		0
																									0					4.39063	3.53656					4.63426	3.31916		0
																									0					4.39063	3.46216					4.63426	3.24933		0
																									0					4.41482	3.39642					4.6598	3.18763		0
																									0					4.41482	3.42943					4.6598	3.21861		0
																									0					4.41482	3.44593					4.6598	3.2341		0
																									0					4.423	3.42104					4.66843	3.21074		0
																									0					4.439	3.35503					4.68532	3.14878		0
																									0					4.455	3.39642					4.7022	3.18763		0
																									0					4.46283	3.34691					4.71047	3.14116		0
																									0					4.46283	3.30551					4.71047	3.10231		0
																														4.47883	3.32202
																														4.48701	3.28901
																														4.48701	3.26439
																														4.50301	3.21489
																														4.50301	3.26439
																														4.51084	3.23139
																														4.53537	3.17376
																														4.53537	3.2065
																														4.55138	3.18188
																														4.5592	3.10774
																														4.56738	3.15699
																														4.59939	3.10774
																														4.62322	2.99223
																														4.62322	3.03334
																														4.65558	2.93433
																														4.65558	2.96734
																														4.69576	2.8602
																														4.70359	2.92621
																														4.74378	2.8272
																														4.76796	2.75306
																														4.80779	2.67054
																														4.81597	2.60454
																														4.86433	2.53014
																														4.86433	2.57992
																														4.87216	2.51363
																														4.89634	2.52202
																														4.91234	2.456
																														4.92835	2.4395
																														4.95218	2.39
																														4.97636	2.39811
																														4.99272	2.32398
																														5.01654	2.28285
																														5.01654	2.32398
																														5.08091	2.20035
																														5.09692	2.24985
