# Supplementary material for: Study on triaxial compression performance and damage characteristics of fiber-reinforced ecological matrix cementing gangue gypsum fill material
Source: PLoS One. 2024 May 28;19(5):e0299001. doi: 10.1371/journal.pone.0299001 (PMC11132506; doi:10.1371/journal.pone.0299001)
Supplement: S6 File — (XLSX) [file pone.0299001.s006.xlsx]

## Sheet: Sheet1
10	1
10.01	1
10.02	1
10.03	1
10.04	1
10.05	1
10.06	1
10.07	1
10.08	2
10.09	3
10.1	4
10.11	5
10.12	6
10.13	7
10.14	8
10.15	8
10.16	8
10.17	8
10.18	8
10.19	8
10.2	9
10.21	9
10.22	10
10.23	11
10.24	12
10.25	13
10.26	13
10.27	13
10.28	13
10.29	12
10.3	11
10.31	10
10.32	9
10.33	9
10.34	9
10.35	10
10.36	11
10.37	12
10.38	13
10.39	13
10.4	14
10.41	14
10.42	13
10.43	13
10.44	12
10.45	12
10.46	12
10.47	12
10.48	13
10.49	13
10.5	14
10.51	14
10.52	14
10.53	13
10.54	12
10.55	10
10.56	9
10.57	8
10.58	8
10.59	9
10.6	10
10.61	12
10.62	14
10.63	16
10.64	17
10.65	18
10.66	18
10.67	18
10.68	17
10.69	15
10.7	14
10.71	12
10.72	11
10.73	9
10.74	8
10.75	7
10.76	7
10.77	7
10.78	8
10.79	9
10.8	11
10.81	13
10.82	16
10.83	19
10.84	21
10.85	23
10.86	25
10.87	26
10.88	26
10.89	25
10.9	24
10.91	22
10.92	19
10.93	17
10.94	15
10.95	13
10.96	12
10.97	11
10.98	11
10.99	12
11	13
11.01	14
11.02	15
11.03	16
11.04	17
11.05	18
11.06	18
11.07	18
11.08	18
11.09	18
11.1	17
11.11	17
11.12	17
11.13	17
11.14	16
11.15	16
11.16	16
11.17	15
11.18	15
11.19	14
11.2	14
11.21	13
11.22	13
11.23	13
11.24	13
11.25	14
11.26	15
11.27	16
11.28	17
11.29	18
11.3	19
11.31	19
11.32	20
11.33	20
11.34	21
11.35	21
11.36	21
11.37	22
11.38	22
11.39	22
11.4	22
11.41	22
11.42	21
11.43	21
11.44	21
11.45	21
11.46	21
11.47	22
11.48	22
11.49	22
11.5	22
11.51	22
11.52	21
11.53	20
11.54	19
11.55	18
11.56	17
11.57	15
11.58	14
11.59	13
11.6	12
11.61	12
11.62	12
11.63	13
11.64	13
11.65	14
11.66	15
11.67	16
11.68	16
11.69	17
11.7	17
11.71	17
11.72	17
11.73	17
11.74	17
11.75	16
11.76	16
11.77	16
11.78	16
11.79	16
11.8	16
11.81	16
11.82	17
11.83	17
11.84	18
11.85	18
11.86	20
11.87	20
11.88	20
11.89	19
11.9	18
11.91	16
11.92	15
11.93	13
11.94	12
11.95	12
11.96	12
11.97	13
11.98	15
11.99	17
12	19
12.01	21
12.02	22
12.03	23
12.04	23
12.05	23
12.06	22
12.07	21
12.08	20
12.09	19
12.1	18
12.11	17
12.12	16
12.13	15
12.14	14
12.15	13
12.16	12
12.17	12
12.18	11
12.19	12
12.2	12
12.21	12
12.22	11
12.23	11
12.24	10
12.25	9
12.26	8
12.27	8
12.28	8
12.29	8
12.3	9
12.31	9
12.32	10
12.33	10
12.34	10
12.35	10
12.36	9
12.37	9
12.38	8
12.39	7
12.4	7
12.41	7
12.42	7
12.43	8
12.44	10
12.45	11
12.46	13
12.47	14
12.48	15
12.49	16
12.5	17
12.51	17
12.52	18
12.53	18
12.54	18
12.55	18
12.56	18
12.57	18
12.58	17
12.59	17
12.6	16
12.61	16
12.62	15
12.63	15
12.64	15
12.65	15
12.66	15
12.67	16
12.68	16
12.69	16
12.7	17
12.71	18
12.72	18
12.73	19
12.74	20
12.75	20
12.76	20
12.77	19
12.78	18
12.79	17
12.8	15
12.81	13
12.82	12
12.83	11
12.84	10
12.85	10
12.86	11
12.87	12
12.88	14
12.89	16
12.9	17
12.91	18
12.92	18
12.93	17
12.94	16
12.95	15
12.96	13
12.97	12
12.98	11
12.99	10
13	9
13.01	8
13.02	8
13.03	7
13.04	7
13.05	7
13.06	8
13.07	9
13.08	10
13.09	12
13.1	13
13.11	15
13.12	17
13.13	18
13.14	19
13.15	20
13.16	20
13.17	19
13.18	18
13.19	16
13.2	14
13.21	12
13.22	10
13.23	9
13.24	8
13.25	7
13.26	7
13.27	8
13.28	9
13.29	11
13.3	12
13.31	14
13.32	15
13.33	16
13.34	16
13.35	16
13.36	16
13.37	16
13.38	16
13.39	16
13.4	15
13.41	15
13.42	14
13.43	13
13.44	12
13.45	12
13.46	12
13.47	12
13.48	12
13.49	13
13.5	13
13.51	13
13.52	13
13.53	14
13.54	14
13.55	15
13.56	16
13.57	18
13.58	20
13.59	22
13.6	24
13.61	26
13.62	27
13.63	27
13.64	27
13.65	26
13.66	24
13.67	22
13.68	19
13.69	17
13.7	16
13.71	15
13.72	15
13.73	15
13.74	15
13.75	15
13.76	15
13.77	15
13.78	16
13.79	17
13.8	19
13.81	21
13.82	23
13.83	25
13.84	27
13.85	29
13.86	30
13.87	30
13.88	30
13.89	29
13.9	28
13.91	26
13.92	24
13.93	22
13.94	21
13.95	19
13.96	18
13.97	17
13.98	16
13.99	14
14	13
14.01	11
14.02	9
14.03	8
14.04	7
14.05	7
14.06	7
14.07	7
14.08	8
14.09	10
14.1	11
14.11	13
14.12	14
14.13	15
14.14	16
14.15	17
14.16	17
14.17	18
14.18	18
14.19	18
14.2	17
14.21	17
14.22	16
14.23	15
14.24	14
14.25	14
14.26	14
14.27	15
14.28	17
14.29	18
14.3	20
14.31	22
14.32	23
14.33	23
14.34	23
14.35	22
14.36	20
14.37	18
14.38	15
14.39	13
14.4	11
14.41	9
14.42	8
14.43	8
14.44	8
14.45	8
14.46	9
14.47	10
14.48	10
14.49	11
14.5	11
14.51	11
14.52	11
14.53	10
14.54	10
14.55	10
14.56	11
14.57	12
14.58	13
14.59	15
14.6	17
14.61	18
14.62	19
14.63	20
14.64	20
14.65	19
14.66	18
14.67	17
14.68	16
14.69	15
14.7	15
14.71	15
14.72	15
14.73	15
14.74	16
14.75	16
14.76	16
14.77	17
14.78	17
14.79	17
14.8	17
14.81	16
14.82	15
14.83	13
14.84	12
14.85	11
14.86	10
14.87	10
14.88	11
14.89	11
14.9	12
14.91	14
14.92	15
14.93	16
14.94	17
14.95	17
14.96	17
14.97	17
14.98	17
14.99	17
15	18
15.01	18
15.02	18
15.03	17
15.04	17
15.05	16
15.06	15
15.07	14
15.08	13
15.09	12
15.1	12
15.11	12
15.12	12
15.13	13
15.14	13
15.15	14
15.16	15
15.17	16
15.18	17
15.19	17
15.2	17
15.21	16
15.22	15
15.23	13
15.24	12
15.25	11
15.26	11
15.27	11
15.28	12
15.29	13
15.3	15
15.31	17
15.32	18
15.33	19
15.34	19
15.35	19
15.36	18
15.37	17
15.38	16
15.39	15
15.4	14
15.41	14
15.42	14
15.43	15
15.44	16
15.45	17
15.46	17
15.47	18
15.48	18
15.49	18
15.5	17
15.51	17
15.52	17
15.53	16
15.54	15
15.55	15
15.56	14
15.57	13
15.58	12
15.59	12
15.6	12
15.61	13
15.62	14
15.63	15
15.64	17
15.65	18
15.66	19
15.67	20
15.68	20
15.69	20
15.7	20
15.71	19
15.72	19
15.73	19
15.74	19
15.75	20
15.76	20
15.77	21
15.78	22
15.79	22
15.8	22
15.81	21
15.82	20
15.83	19
15.84	17
15.85	15
15.86	13
15.87	12
15.88	11
15.89	11
15.9	12
15.91	12
15.92	13
15.93	14
15.94	14
15.95	14
15.96	14
15.97	13
15.98	13
15.99	13
16	13
16.01	14
16.02	15
16.03	17
16.04	19
16.05	21
16.06	23
16.07	24
16.08	26
16.09	27
16.1	27
16.11	28
16.12	28
16.13	28
16.14	27
16.15	27
16.16	26
16.17	25
16.18	25
16.19	25
16.2	26
16.21	27
16.22	29
16.23	31
16.24	34
16.25	37
16.26	40
16.27	43
16.28	45
16.29	47
16.3	48
16.31	49
16.32	49
16.33	49
16.34	48
16.35	48
16.36	47
16.37	47
16.38	46
16.39	46
16.4	45
16.41	43
16.42	42
16.43	40
16.44	38
16.45	36
16.46	35
16.47	34
16.48	33
16.49	33
16.5	32
16.51	32
16.52	31
16.53	31
16.54	30
16.55	29
16.56	27
16.57	26
16.58	25
16.59	24
16.6	24
16.61	24
16.62	25
16.63	26
16.64	28
16.65	29
16.66	31
16.67	32
16.68	33
16.69	33
16.7	32
16.71	31
16.72	29
16.73	27
16.74	26
16.75	24
16.76	23
16.77	22
16.78	22
16.79	22
16.8	22
16.81	23
16.82	23
16.83	23
16.84	23
16.85	23
16.86	22
16.87	21
16.88	19
16.89	17
16.9	15
16.91	12
16.92	10
16.93	8
16.94	7
16.95	7
16.96	8
16.97	9
16.98	11
16.99	14
17	16
17.01	19
17.02	21
17.03	23
17.04	24
17.05	25
17.06	25
17.07	25
17.08	25
17.09	25
17.1	24
17.11	23
17.12	22
17.13	21
17.14	20
17.15	19
17.16	18
17.17	18
17.18	18
17.19	18
17.2	19
17.21	19
17.22	20
17.23	22
17.24	23
17.25	25
17.26	28
17.27	30
17.28	33
17.29	35
17.3	36
17.31	36
17.32	35
17.33	33
17.34	31
17.35	28
17.36	25
17.37	22
17.38	20
17.39	19
17.4	18
17.41	18
17.42	19
17.43	20
17.44	21
17.45	23
17.46	24
17.47	25
17.48	26
17.49	27
17.5	27
17.51	27
17.52	27
17.53	26
17.54	25
17.55	24
17.56	23
17.57	22
17.58	22
17.59	22
17.6	22
17.61	22
17.62	23
17.63	23
17.64	23
17.65	22
17.66	22
17.67	21
17.68	20
17.69	20
17.7	21
17.71	22
17.72	24
17.73	25
17.74	26
17.75	27
17.76	27
17.77	27
17.78	27
17.79	26
17.8	25
17.81	25
17.82	24
17.83	24
17.84	24
17.85	25
17.86	25
17.87	26
17.88	26
17.89	26
17.9	26
17.91	25
17.92	24
17.93	24
17.94	23
17.95	23
17.96	23
17.97	24
17.98	24
17.99	25
18	26
18.01	27
18.02	27
18.03	27
18.04	26
18.05	25
18.06	24
18.07	23
18.08	22
18.09	21
18.1	20
18.11	18
18.12	17
18.13	15
18.14	13
18.15	11
18.16	10
18.17	9
18.18	9
18.19	10
18.2	11
18.21	12
18.22	13
18.23	15
18.24	17
18.25	20
18.26	22
18.27	24
18.28	26
18.29	27
18.3	27
18.31	27
18.32	26
18.33	24
18.34	23
18.35	21
18.36	20
18.37	19
18.38	19
18.39	18
18.4	18
18.41	19
18.42	20
18.43	22
18.44	23
18.45	24
18.46	24
18.47	24
18.48	24
18.49	23
18.5	22
18.51	22
18.52	21
18.53	21
18.54	21
18.55	21
18.56	21
18.57	21
18.58	20
18.59	20
18.6	19
18.61	19
18.62	19
18.63	20
18.64	21
18.65	23
18.66	26
18.67	28
18.68	31
18.69	34
18.7	36
18.71	38
18.72	39
18.73	40
18.74	40
18.75	39
18.76	38
18.77	37
18.78	35
18.79	33
18.8	31
18.81	29
18.82	27
18.83	25
18.84	24
18.85	24
18.86	25
18.87	27
18.88	29
18.89	32
18.9	35
18.91	36
18.92	38
18.93	39
18.94	39
18.95	39
18.96	39
18.97	38
18.98	37
18.99	36
19	36
19.01	36
19.02	36
19.03	37
19.04	38
19.05	38
19.06	38
19.07	38
19.08	37
19.09	36
19.1	34
19.11	32
19.12	31
19.13	30
19.14	29
19.15	29
19.16	30
19.17	31
19.18	33
19.19	34
19.2	36
19.21	37
19.22	38
19.23	38
19.24	38
19.25	37
19.26	36
19.27	35
19.28	33
19.29	31
19.3	30
19.31	28
19.32	27
19.33	27
19.34	27
19.35	27
19.36	29
19.37	32
19.38	34
19.39	37
19.4	38
19.41	40
19.42	40
19.43	39
19.44	38
19.45	37
19.46	35
19.47	33
19.48	32
19.49	31
19.5	31
19.51	31
19.52	32
19.53	34
19.54	36
19.55	39
19.56	42
19.57	44
19.58	46
19.59	47
19.6	47
19.61	47
19.62	46
19.63	45
19.64	44
19.65	43
19.66	42
19.67	41
19.68	41
19.69	41
19.7	41
19.71	41
19.72	41
19.73	42
19.74	42
19.75	43
19.76	44
19.77	46
19.78	47
19.79	48
19.8	48
19.81	48
19.82	47
19.83	45
19.84	43
19.85	41
19.86	39
19.87	37
19.88	36
19.89	35
19.9	35
19.91	35
19.92	36
19.93	38
19.94	39
19.95	41
19.96	42
19.97	42
19.98	42
19.99	41
20	39
20.01	36
20.02	33
20.03	30
20.04	27
20.05	25
20.06	24
20.07	23
20.08	24
20.09	25
20.1	27
20.11	29
20.12	32
20.13	35
20.14	38
20.15	41
20.16	44
20.17	46
20.18	48
20.19	49
20.2	49
20.21	49
20.22	49
20.23	48
20.24	48
20.25	48
20.26	49
20.27	49
20.28	50
20.29	51
20.3	51
20.31	52
20.32	52
20.33	53
20.34	53
20.35	54
20.36	54
20.37	54
20.38	54
20.39	53
20.4	52
20.41	50
20.42	49
20.43	47
20.44	46
20.45	44
20.46	43
20.47	43
20.48	44
20.49	45
20.5	47
20.51	48
20.52	50
20.53	51
20.54	52
20.55	52
20.56	53
20.57	53
20.58	54
20.59	55
20.6	57
20.61	61
20.62	65
20.63	71
20.64	78
20.65	87
20.66	98
20.67	111
20.68	126
20.69	142
20.7	160
20.71	179
20.72	199
20.73	219
20.74	238
20.75	256
20.76	271
20.77	283
20.78	292
20.79	295
20.8	294
20.81	288
20.82	278
20.83	264
20.84	246
20.85	225
20.86	203
20.87	181
20.88	159
20.89	138
20.9	120
20.91	105
20.92	92
20.93	82
20.94	75
20.95	70
20.96	67
20.97	66
20.98	66
20.99	66
21	67
21.01	68
21.02	69
21.03	70
21.04	71
21.05	73
21.06	75
21.07	77
21.08	79
21.09	81
21.1	82
21.11	82
21.12	82
21.13	81
21.14	80
21.15	78
21.16	75
21.17	73
21.18	70
21.19	68
21.2	66
21.21	65
21.22	64
21.23	64
21.24	64
21.25	63
21.26	63
21.27	62
21.28	61
21.29	59
21.3	58
21.31	57
21.32	56
21.33	56
21.34	56
21.35	56
21.36	57
21.37	58
21.38	58
21.39	58
21.4	58
21.41	57
21.42	55
21.43	53
21.44	51
21.45	50
21.46	49
21.47	49
21.48	50
21.49	51
21.5	53
21.51	55
21.52	58
21.53	60
21.54	62
21.55	63
21.56	63
21.57	63
21.58	62
21.59	61
21.6	59
21.61	58
21.62	57
21.63	56
21.64	56
21.65	56
21.66	57
21.67	57
21.68	57
21.69	56
21.7	56
21.71	55
21.72	54
21.73	53
21.74	52
21.75	52
21.76	53
21.77	54
21.78	56
21.79	58
21.8	59
21.81	61
21.82	62
21.83	62
21.84	62
21.85	62
21.86	61
21.87	61
21.88	60
21.89	60
21.9	61
21.91	62
21.92	63
21.93	65
21.94	67
21.95	69
21.96	70
21.97	71
21.98	71
21.99	71
22	70
22.01	69
22.02	69
22.03	68
22.04	68
22.05	67
22.06	67
22.07	68
22.08	68
22.09	68
22.1	67
22.11	66
22.12	65
22.13	63
22.14	61
22.15	59
22.16	57
22.17	55
22.18	53
22.19	52
22.2	51
22.21	51
22.22	51
22.23	52
22.24	53
22.25	55
22.26	57
22.27	58
22.28	60
22.29	61
22.3	61
22.31	61
22.32	60
22.33	59
22.34	58
22.35	57
22.36	56
22.37	55
22.38	56
22.39	57
22.4	59
22.41	62
22.42	64
22.43	67
22.44	69
22.45	71
22.46	72
22.47	72
22.48	71
22.49	70
22.5	68
22.51	66
22.52	65
22.53	64
22.54	64
22.55	64
22.56	65
22.57	66
22.58	68
22.59	70
22.6	72
22.61	74
22.62	76
22.63	77
22.64	78
22.65	78
22.66	77
22.67	76
22.68	74
22.69	72
22.7	71
22.71	70
22.72	70
22.73	69
22.74	69
22.75	68
22.76	67
22.77	65
22.78	64
22.79	62
22.8	61
22.81	60
22.82	60
22.83	61
22.84	62
22.85	63
22.86	65
22.87	67
22.88	69
22.89	70
22.9	71
22.91	72
22.92	72
22.93	72
22.94	72
22.95	71
22.96	71
22.97	71
22.98	71
22.99	71
23	70
23.01	70
23.02	69
23.03	68
23.04	66
23.05	64
23.06	62
23.07	60
23.08	59
23.09	58
23.1	58
23.11	58
23.12	59
23.13	61
23.14	63
23.15	65
23.16	67
23.17	69
23.18	71
23.19	72
23.2	73
23.21	74
23.22	75
23.23	75
23.24	76
23.25	76
23.26	76
23.27	76
23.28	75
23.29	74
23.3	72
23.31	70
23.32	67
23.33	64
23.34	62
23.35	60
23.36	59
23.37	59
23.38	60
23.39	61
23.4	63
23.41	66
23.42	69
23.43	73
23.44	77
23.45	82
23.46	86
23.47	90
23.48	93
23.49	95
23.5	96
23.51	96
23.52	95
23.53	93
23.54	91
23.55	89
23.56	87
23.57	85
23.58	83
23.59	82
23.6	81
23.61	81
23.62	80
23.63	80
23.64	79
23.65	77
23.66	76
23.67	74
23.68	71
23.69	69
23.7	68
23.71	67
23.72	66
23.73	66
23.74	66
23.75	67
23.76	67
23.77	67
23.78	66
23.79	66
23.8	65
23.81	65
23.82	65
23.83	65
23.84	66
23.85	68
23.86	69
23.87	71
23.88	73
23.89	74
23.9	75
23.91	75
23.92	74
23.93	73
23.94	72
23.95	70
23.96	68
23.97	67
23.98	66
23.99	66
24	67
24.01	69
24.02	72
24.03	76
24.04	80
24.05	85
24.06	90
24.07	95
24.08	99
24.09	103
24.1	106
24.11	109
24.12	112
24.13	114
24.14	116
24.15	116
24.16	116
24.17	114
24.18	112
24.19	108
24.2	104
24.21	99
24.22	93
24.23	87
24.24	81
24.25	76
24.26	71
24.27	67
24.28	64
24.29	61
24.3	59
24.31	58
24.32	57
24.33	56
24.34	55
24.35	54
24.36	53
24.37	53
24.38	53
24.39	53
24.4	54
24.41	55
24.42	56
24.43	58
24.44	60
24.45	62
24.46	63
24.47	63
24.48	63
24.49	62
24.5	60
24.51	58
24.52	56
24.53	54
24.54	53
24.55	52
24.56	51
24.57	52
24.58	52
24.59	53
24.6	54
24.61	56
24.62	57
24.63	57
24.64	57
24.65	56
24.66	55
24.67	54
24.68	53
24.69	53
24.7	53
24.71	53
24.72	54
24.73	56
24.74	58
24.75	60
24.76	61
24.77	62
24.78	62
24.79	62
24.8	61
24.81	60
24.82	58
24.83	57
24.84	56
24.85	54
24.86	53
24.87	53
24.88	53
24.89	53
24.9	53
24.91	53
24.92	52
24.93	51
24.94	50
24.95	48
24.96	46
24.97	44
24.98	42
24.99	40
25	38
25.01	36
25.02	34
25.03	33
25.04	33
25.05	33
25.06	35
25.07	36
25.08	38
25.09	41
25.1	43
25.11	45
25.12	46
25.13	47
25.14	47
25.15	46
25.16	45
25.17	43
25.18	42
25.19	40
25.2	38
25.21	37
25.22	36
25.23	36
25.24	36
25.25	37
25.26	39
25.27	41
25.28	44
25.29	46
25.3	48
25.31	50
25.32	51
25.33	51
25.34	50
25.35	49
25.36	48
25.37	48
25.38	47
25.39	47
25.4	48
25.41	49
25.42	50
25.43	52
25.44	54
25.45	56
25.46	57
25.47	59
25.48	60
25.49	61
25.5	61
25.51	62
25.52	62
25.53	62
25.54	61
25.55	61
25.56	60
25.57	59
25.58	58
25.59	58
25.6	57
25.61	57
25.62	58
25.63	59
25.64	61
25.65	63
25.66	65
25.67	68
25.68	71
25.69	74
25.7	76
25.71	78
25.72	80
25.73	81
25.74	81
25.75	81
25.76	81
25.77	80
25.78	80
25.79	81
25.8	82
25.81	84
25.82	86
25.83	89
25.84	93
25.85	96
25.86	99
25.87	102
25.88	104
25.89	105
25.9	105
25.91	104
25.92	103
25.93	101
25.94	99
25.95	98
25.96	97
25.97	95
25.98	95
25.99	96
26	96
26.01	97
26.02	97
26.03	98
26.04	99
26.05	100
26.06	101
26.07	103
26.08	106
26.09	109
26.1	113
26.11	117
26.12	121
26.13	124
26.14	127
26.15	130
26.16	132
26.17	133
26.18	134
26.19	135
26.2	135
26.21	136
26.22	136
26.23	136
26.24	137
26.25	137
26.26	136
26.27	136
26.28	135
26.29	133
26.3	132
26.31	131
26.32	131
26.33	132
26.34	135
26.35	140
26.36	149
26.37	161
26.38	178
26.39	200
26.4	227
26.41	259
26.42	297
26.43	342
26.44	393
26.45	452
26.46	520
26.47	596
26.48	682
26.49	777
26.5	882
26.51	995
26.52	1114
26.53	1235
26.54	1356
26.55	1470
26.56	1571
26.57	1655
26.58	1715
26.59	1747
26.6	1747
26.61	1713
26.62	1645
26.63	1546
26.64	1421
26.65	1274
26.66	1115
26.67	951
26.68	789
26.69	636
26.7	498
26.71	380
26.72	282
26.73	206
26.74	150
26.75	112
26.76	88
26.77	75
26.78	70
26.79	70
26.8	72
26.81	75
26.82	78
26.83	80
26.84	82
26.85	83
26.86	84
26.87	85
26.88	86
26.89	87
26.9	88
26.91	88
26.92	87
26.93	85
26.94	83
26.95	80
26.96	76
26.97	73
26.98	70
26.99	68
27	67
27.01	67
27.02	68
27.03	70
27.04	73
27.05	76
27.06	79
27.07	82
27.08	84
27.09	86
27.1	87
27.11	88
27.12	89
27.13	90
27.14	91
27.15	92
27.16	93
27.17	93
27.18	93
27.19	92
27.2	90
27.21	88
27.22	85
27.23	81
27.24	78
27.25	74
27.26	70
27.27	67
27.28	64
27.29	62
27.3	61
27.31	60
27.32	61
27.33	63
27.34	66
27.35	70
27.36	75
27.37	82
27.38	91
27.39	101
27.4	113
27.41	128
27.42	144
27.43	161
27.44	179
27.45	198
27.46	215
27.47	230
27.48	243
27.49	251
27.5	256
27.51	255
27.52	250
27.53	240
27.54	227
27.55	211
27.56	193
27.57	175
27.58	158
27.59	142
27.6	128
27.61	117
27.62	108
27.63	102
27.64	98
27.65	95
27.66	93
27.67	91
27.68	90
27.69	90
27.7	89
27.71	89
27.72	90
27.73	91
27.74	94
27.75	97
27.76	101
27.77	106
27.78	112
27.79	117
27.8	123
27.81	128
27.82	133
27.83	136
27.84	140
27.85	142
27.86	144
27.87	146
27.88	147
27.89	148
27.9	148
27.91	148
27.92	147
27.93	145
27.94	142
27.95	137
27.96	131
27.97	124
27.98	115
27.99	106
28	96
28.01	85
28.02	75
28.03	65
28.04	56
28.05	48
28.06	42
28.07	37
28.08	34
28.09	32
28.1	31
28.11	32
28.12	34
28.13	36
28.14	39
28.15	42
28.16	45
28.17	47
28.18	47
28.19	47
28.2	46
28.21	44
28.22	41
28.23	38
28.24	35
28.25	32
28.26	30
28.27	30
28.28	30
28.29	30
28.3	31
28.31	33
28.32	34
28.33	36
28.34	37
28.35	37
28.36	36
28.37	35
28.38	33
28.39	30
28.4	28
28.41	26
28.42	25
28.43	25
28.44	25
28.45	26
28.46	28
28.47	29
28.48	31
28.49	32
28.5	33
28.51	33
28.52	32
28.53	31
28.54	30
28.55	28
28.56	27
28.57	26
28.58	25
28.59	24
28.6	23
28.61	22
28.62	21
28.63	21
28.64	21
28.65	22
28.66	23
28.67	24
28.68	26
28.69	27
28.7	27
28.71	27
28.72	26
28.73	24
28.74	22
28.75	20
28.76	18
28.77	17
28.78	17
28.79	18
28.8	21
28.81	23
28.82	26
28.83	30
28.84	33
28.85	37
28.86	40
28.87	43
28.88	45
28.89	46
28.9	46
28.91	46
28.92	45
28.93	44
28.94	42
28.95	39
28.96	35
28.97	32
28.98	28
28.99	25
29	22
29.01	20
29.02	19
29.03	20
29.04	21
29.05	24
29.06	29
29.07	34
29.08	39
29.09	45
29.1	49
29.11	54
29.12	57
29.13	58
29.14	58
29.15	58
29.16	56
29.17	54
29.18	53
29.19	51
29.2	50
29.21	50
29.22	51
29.23	53
29.24	57
29.25	62
29.26	68
29.27	75
29.28	81
29.29	88
29.3	94
29.31	99
29.32	104
29.33	108
29.34	112
29.35	115
29.36	118
29.37	119
29.38	120
29.39	120
29.4	119
29.41	117
29.42	115
29.43	111
29.44	107
29.45	102
29.46	96
29.47	91
29.48	86
29.49	82
29.5	78
29.51	75
29.52	73
29.53	71
29.54	70
29.55	69
29.56	68
29.57	67
29.58	66
29.59	64
29.6	62
29.61	60
29.62	57
29.63	55
29.64	53
29.65	51
29.66	50
29.67	50
29.68	50
29.69	50
29.7	52
29.71	54
29.72	57
29.73	61
29.74	65
29.75	70
29.76	75
29.77	79
29.78	82
29.79	84
29.8	85
29.81	85
29.82	84
29.83	82
29.84	79
29.85	75
29.86	71
29.87	67
29.88	64
29.89	61
29.9	59
29.91	58
29.92	58
29.93	59
29.94	60
29.95	61
29.96	62
29.97	62
29.98	61
29.99	61
[truncated: 6,001 more rows]
